# Supplementary material for: Genome-Wide Identification and Functional Characterization of CCHC-Type Zinc Finger Genes in Ustilaginoidea virens
Source: J Fungi (Basel). 2021 Nov 10;7(11):947. doi: 10.3390/jof7110947 (PMC8619310; doi:10.3390/jof7110947)
Supplement: Supplementary file 1 [file jof-07-00947-s001.zip]

Archive with 4 entries (4 files):
- figure S1.tif
- figure S2.tif
- figure S3.tif
- Table S1.xlsx
