# Supplementary material for: Genome-Wide Identification and Functional Characterization of CCHC-Type Zinc Finger Genes in Ustilaginoidea virens
Source: J Fungi (Basel). 2021 Nov 10;7(11):947. doi: 10.3390/jof7110947 (PMC8619310; doi:10.3390/jof7110947)
Supplement: Supplementary file 1 [file jof-07-00947-s001.zip › Table S1.xlsx]

## Sheet: UP
Gene	CCHC_4_1	CCHC_4_2	CCHC_4_3	WT_1	WT_2	WT_3	logFC	logCPM	PValue	FDR	GeneInfo	GeneName	GO	KEGG	NR
UV8b_1901	713.02	727.04	717.76	113.26	129.91	127.71	2.37524	9.74204	3.27e-114	6.74e-111	JHTR01000007.1:551822-554367:-	gene1900	NA	SST2; GTPase-activating protein SST2; K19838	regulator of G protein signaling pathway [Ustilaginoidea virens]
UV8b_3662	785.77	872.88	894.39	243.21	258.14	255.91	1.58619	9.1792	1.69e-48	6.24e-46	JHTR01000015.1:495919-497090:+	gene3661	NA	NA	G-protein coupled receptor [Ustilaginoidea virens]
UV8b_7123	491.1	457.65	469.92	124.72	141.15	118.75	1.72286	7.94437	1.56e-45	4.73e-43	JHTR01000052.1:105164-106757:-	gene7122	NA	NA	V8-like Glu-specific endopeptidase [Ustilaginoidea virens]
UV8b_3382	105.73	103.38	99.45	4.94	11.73	8.99	3.4646	5.15094	1.93e-37	4.24e-35	JHTR01000014.1:317199-317952:-	gene3381	NA	NA	secreted protein [Ustilaginoidea virens]
UV8b_3132	279.29	326.34	327.11	94.42	93.83	99.71	1.52541	7.99469	2.12e-35	4.13e-33	JHTR01000012.1:665141-666681:-	gene3131	NA	LRA3, rhmD; L-rhamnonate dehydratase [EC:4.2.1.90]; K12661	L-Rhamnonate Dehydratase [Ustilaginoidea virens]
UV8b_8133	565.09	699.28	640.62	197.05	202.06	229.06	1.4322	10.1253	2.05e-34	3.41e-32	JHTR01000083.1:28615-31628:+	gene8132	NA	NA	3-hydroxyisobutyrate dehydrogenase [Ustilaginoidea virens]
UV8b_7237	333.72	408.26	350.17	116.93	116.81	119.78	1.45851	8.46622	1.4e-33	2.09e-31	JHTR01000056.1:83298-84954:+	gene7236	NA	NA	ino80 chromatin remodeling complex protein [Ustilaginoidea virens]
UV8b_4201	99.4	108.03	102.19	27.45	29.08	32.62	1.62552	7.04389	1.45e-33	2.13e-31	JHTR01000019.1:458053-460039:-	gene4200	NA	NA	HetR [Ustilaginoidea virens]
UV8b_7624	617.58	735.21	667.5	245.51	243.12	258.21	1.26669	9.56429	1.16e-31	1.6e-29	JHTR01000067.1:12420-14320:+	gene7623	NA	NA	glucose transporter [Ustilaginoidea virens]
UV8b_2303	110.1	118.83	112.46	38.28	45.25	47.65	1.2157	7.40491	7.75e-22	6.2e-20	JHTR01000009.1:204779-206939:-	gene2302	NA	clpB; ATP-dependent Clp protease ATP-binding subunit ClpB; K03695	heat shock protein 78 precursor [Ustilaginoidea virens]
UV8b_4198	125.68	133.72	129.92	48.52	52.67	51.16	1.18901	7.26255	1.08e-21	8.54e-20	JHTR01000019.1:448610-450475:-	gene4197	1;GO:0016787,molecular_function hydrolase activity	NA	sterol esterase precursor [Ustilaginoidea virens]
UV8b_4401	141.55	151.26	139.79	64.04	50.63	61.34	1.121	8.41606	1.91e-21	1.44e-19	JHTR01000020.1:471202-475189:-	gene4400	NA	NA	putative glyoxal oxidase precursor [Ustilaginoidea virens]
UV8b_2089	343.39	330.48	360.6	160.34	134.05	146.56	1.05342	7.65307	3.41e-18	2.02e-16	JHTR01000008.1:324855-325750:+	gene2088	4;GO:0005737,cellular_component cytoplasm;GO:0006629,biological_process lipid metabolic process;GO:0016021,cellular_component integral component of membrane;GO:0016627,molecular_function oxidoreductase activity, acting on the CH-CH group of donors	NA	ERG4/ERG24 ergosterol biosynthesis-like protein [Ustilaginoidea virens]
UV8b_77	62.67	69.78	74.43	20.72	16.59	25.96	1.51308	6.05603	3.73e-18	2.2e-16	JHTR01000001.1:268674-270499:+	gene76	1;GO:0016491,molecular_function oxidoreductase activity	NA	sarcosine oxidase [Ustilaginoidea virens]
UV8b_6956	126.51	147.53	145.55	62.67	61.86	57.55	1.03674	7.96691	9.05e-18	5.25e-16	JHTR01000048.1:237205-239847:-	gene6955	2;GO:0004553,molecular_function hydrolase activity, hydrolyzing O-glycosyl compounds;GO:0005975,biological_process carbohydrate metabolic process	bglX; beta-glucosidase [EC:3.2.1.21]; K05349	Cel3c putative beta-glucosidase [Ustilaginoidea virens]
UV8b_3133	68.83	82.47	68.73	28.76	28.68	30.73	1.14936	7.03177	6.63e-17	3.53e-15	JHTR01000012.1:667798-670726:+	gene3132	NA	NA	putative C6 transcription factor [Ustilaginoidea virens]
UV8b_4202	122.02	142.43	100.99	33.12	33.23	30.52	1.75002	5.61433	9.08e-17	4.76e-15	JHTR01000019.1:460129-460806:-	gene4201	NA	NA	heterokaryon incompatibility protein [Ustilaginoidea virens]
UV8b_1551	81.93	95.34	79.68	29.99	35.06	36.72	1.17289	6.67571	5.2e-16	2.55e-14	JHTR01000005.1:594793-596628:-	gene1550	NA	NA	FAD binding domain containing protein [Ustilaginoidea virens]
UV8b_7018	32.28	35.82	35.92	13.77	13.53	13.54	1.1784	6.30018	1.18e-15	5.65e-14	JHTR01000049.1:193317-196536:-	gene7017	1;GO:0005524,molecular_function ATP binding	NA	putative DNA repair protein RAD26 [Ustilaginoidea virens]
UV8b_5785	95.78	93.62	100.24	42.67	38.49	39.11	1.09284	6.55398	1.57e-15	7.45e-14	JHTR01000032.1:278997-280359:-	gene5784	NA	NA	COPII vesicles protein [Ustilaginoidea virens]
UV8b_73	24.79	37.13	33.92	6.14	9.1	9.54	1.79397	5.71287	3.86e-15	1.73e-13	JHTR01000001.1:259299-261837:-	gene72	2;GO:0000166,molecular_function nucleotide binding;GO:0047866,molecular_function dimethylglycine oxidase activity	NA	Dimethylglycine Oxidase [Ustilaginoidea virens]
UV8b_4091	189.6	223.7	180.41	78.83	72.75	94.41	1.09452	7.16836	9.56e-15	4.13e-13	JHTR01000019.1:105971-107059:-	gene4090	NA	LRA4; 2-keto-3-deoxy-L-rhamnonate aldolase [EC:4.1.2.53]; K18339	dihydrodipicolinate synthase [Ustilaginoidea virens]
UV8b_6696	36.53	46.72	39.12	11.96	17.44	15.98	1.28034	6.38334	4.9e-14	2e-12	JHTR01000044.1:161587-164893:-	gene6695	NA	EFTUD2; 116 kDa U5 small nuclear ribonucleoprotein component; K12852	putative ribosomal elongation factor EF-2 [Ustilaginoidea virens]
UV8b_1328	152.97	122.2	124.72	54.07	66.14	58.12	1.00255	8.05317	5.23e-14	2.13e-12	JHTR01000004.1:609564-612345:+	gene1327	4;GO:0005524,molecular_function ATP binding;GO:0005737,cellular_component cytoplasm;GO:0009408,biological_process response to heat;GO:0016485,biological_process protein processing	clpB; ATP-dependent Clp protease ATP-binding subunit ClpB; K03695	heat shock protein 101 [Ustilaginoidea virens]
UV8b_3239	63.89	60.12	52.33	27.21	22.17	26.53	1.03601	7.04384	6.48e-14	2.62e-12	JHTR01000013.1:364834-368240:+	gene3238	NA	NA	vacuolar protein-sorting protein BRO1 [Ustilaginoidea virens]
UV8b_3012	32.19	29.3	25.59	9.72	7.4	10.58	1.45712	5.57428	1.17e-13	4.55e-12	JHTR01000012.1:301652-304116:-	gene3011	NA	NA	LIM domain protein [Ustilaginoidea virens]
UV8b_5040	73.66	80	72.97	32.15	31.26	36.1	1.01272	6.52616	1.68e-13	6.44e-12	JHTR01000026.1:157885-159631:-	gene5039	NA	NA	UPF0183 domain protein [Ustilaginoidea virens]
UV8b_3874	44.46	55.46	55.42	22.21	22.72	20.32	1.08643	6.85191	2.4e-13	8.98e-12	JHTR01000016.1:550983-554203:+	gene3873	NA	YCG1, CAPG; condensin complex subunit 3; K06678	putative nuclear condensin complex subunit 3 [Ustilaginoidea virens]
UV8b_8057	103.63	126.07	133.96	54.85	45.2	55.43	1.04642	7.17822	3.31e-13	1.22e-11	JHTR01000081.1:37431-39382:-	gene8056	2;GO:0015171,molecular_function amino acid transmembrane transporter activity;GO:0016021,cellular_component integral component of membrane	NA	GABA permease [Ustilaginoidea virens]
UV8b_6046	55.43	64.75	59.97	28.43	23.06	27.83	1.00203	6.87534	6.21e-13	2.17e-11	JHTR01000036.1:70222-72919:+	gene6045	NA	NA	hypothetical protein UV8b_6046 [Ustilaginoidea virens]
UV8b_4635	28.69	26.06	22.59	8.09	7.68	6.21	1.64894	5.01192	2.36e-12	7.73e-11	JHTR01000023.1:49547-51590:-	gene4634	NA	NA	oligopeptide transporter [Ustilaginoidea virens]
UV8b_4758	50.52	46.88	46.34	22.87	15.2	22.91	1.04354	6.71122	3.06e-12	9.86e-11	JHTR01000023.1:444638-447964:-	gene4757	NA	NA	serine/threonine protein kinase [Ustilaginoidea virens]
UV8b_7627	65.19	45.78	39.58	12.73	15.11	18.01	1.54508	5.79101	1.67e-11	4.93e-10	JHTR01000067.1:21666-23748:+	gene7626	NA	NA	agglutinin-like ALS9 protein fragment [Ustilaginoidea virens]
UV8b_399	21.1	22.03	21.36	10.61	7.87	9.07	1.03935	6.10768	3.07e-11	8.74e-10	JHTR01000001.1:1657544-1662285:+	gene398	5;GO:0000166,molecular_function nucleotide binding;GO:0003677,molecular_function DNA binding;GO:0003887,molecular_function DNA-directed DNA polymerase activity;GO:0006260,biological_process DNA replication;GO:0008408,molecular_function 3'-5' exonuclease activity	POLA1; DNA polymerase alpha subunit A [EC:2.7.7.7]; K02320	putative DNA polymerase alpha catalytic subunit [Ustilaginoidea virens]
UV8b_2774	21.2	18.1	22.31	5.16	7.66	5.49	1.61176	4.94437	3.95e-11	1.11e-09	JHTR01000011.1:264041-266321:-	gene2773	NA	NA	hypothetical protein UV8b_2774 [Ustilaginoidea virens]
UV8b_76	65.06	58.5	95.86	19.4	14.92	24.68	1.69468	5.33226	5.53e-11	1.48e-09	JHTR01000001.1:267138-267972:-	gene75	4;GO:0005506,molecular_function iron ion binding;GO:0016708,molecular_function oxidoreductase activity, acting on paired donors, with incorporation or reduction of molecular oxygen, NAD(P)H as one donor, and incorporation of two atoms of oxygen into one donor;GO:0019439,biological_process aromatic compound catabolic process;GO:0051537,molecular_function 2 iron, 2 sulfur cluster binding	NA	Rieske [2Fe-2S] domain protein [Ustilaginoidea virens]
UV8b_6475	22.71	21.81	20.65	7.99	8.79	11.14	1.04834	6.10253	6.39e-11	1.7e-09	JHTR01000041.1:65229-69712:-	gene6474	NA	NA	anucleate primary sterigmata protein B [Ustilaginoidea virens]
UV8b_7270	80.85	78.33	96.66	39.21	29.35	42.95	1.00863	6.65982	1.11e-10	2.83e-09	JHTR01000057.1:46231-48172:-	gene7269	NA	NA	hypothetical protein UV8b_7270 [Ustilaginoidea virens]
UV8b_5875	38.32	42.55	41	18.12	12.45	22.04	1.01906	6.71361	2.53e-10	6.15e-09	JHTR01000033.1:188750-192443:+	gene5874	NA	NA	hypothetical protein UV8b_5875 [Ustilaginoidea virens]
UV8b_6474	17.77	25.27	17.11	5.68	4.74	3.94	1.89091	4.50456	7.35e-10	1.71e-08	JHTR01000041.1:62352-64256:-	gene6473	NA	NA	DUF1479 domain protein [Ustilaginoidea virens]
UV8b_6076	19.76	14.28	13.86	5.79	4.42	5.32	1.43601	5.23966	7.84e-10	1.81e-08	JHTR01000036.1:167202-170809:+	gene6075	NA	NA	DNA repair protein (Tof1) [Ustilaginoidea virens]
UV8b_3395	14.94	19.31	19.26	6.13	5.11	7.55	1.3168	5.29811	1.49e-09	3.28e-08	JHTR01000014.1:353330-357688:+	gene3394	NA	NA	transcription factor SPT8 [Ustilaginoidea virens]
XLOC_007443	43.44	42.61	46.77	18.71	14.23	18.42	1.17579	5.3196	1.89e-09	4.03e-08	JHTR01000024.1:50079-51328:-	XLOC_007443	NA	NA	NA
UV8b_4776	17.65	21.85	20.06	6.92	5.43	9.26	1.26321	5.37545	2.09e-09	4.4e-08	JHTR01000023.1:503452-506395:-	gene4775	1;GO:0004386,molecular_function helicase activity	DHX38, PRP16; pre-mRNA-splicing factor ATP-dependent RNA helicase DHX38/PRP16 [EC:3.6.4.13]; K12815	pre-mRNA splicing factor ATP-dependent RNA helicase prp16 [Ustilaginoidea virens]
UV8b_3686	47.97	60.1	42.78	19.75	21.67	25.16	1.01157	6.34691	2.47e-09	5.16e-08	JHTR01000015.1:551753-553967:-	gene3685	NA	NA	actin-like protein arp9 [Ustilaginoidea virens]
UV8b_3259	38.57	43.96	45.6	17.59	11.74	18.67	1.2113	5.38074	3.5e-09	7.17e-08	JHTR01000013.1:439304-440666:+	gene3258	NA	NA	cut9-interacting protein scn1 [Ustilaginoidea virens]
UV8b_6978	34.04	38.03	37.84	9.99	14.81	16.69	1.24605	5.34969	3.61e-09	7.36e-08	JHTR01000049.1:58646-60206:-	gene6977	NA	NA	hypothetical protein UV8b_6978 [Ustilaginoidea virens]
UV8b_4203	38.48	36.96	44.88	15.14	13.1	17.84	1.19327	5.35976	3.96e-09	8.02e-08	JHTR01000019.1:460967-462392:-	gene4202	NA	NA	Truncated HET-R [Ustilaginoidea virens]
UV8b_577	23.12	25.52	21.52	10.48	7.36	8.08	1.24594	5.18797	5.75e-09	1.15e-07	JHTR01000002.1:221074-223395:-	gene576	NA	NA	hypothetical protein UV8b_577 [Ustilaginoidea virens]
UV8b_5867	33.72	43.1	37.25	16.47	12.21	19.5	1.04988	6.01159	6.2e-09	1.23e-07	JHTR01000033.1:172115-174618:+	gene5866	NA	NA	AP-3 adaptor complex subunit beta [Ustilaginoidea virens]
UV8b_332	30.07	36.87	29.43	13.45	11.67	15.64	1.05771	5.79455	6.54e-09	1.29e-07	JHTR01000001.1:1109115-1111562:-	gene331	NA	CDC5L, CDC5, CEF1; pre-mRNA-splicing factor CDC5/CEF1; K12860	pre-mRNA splicing factor CEF1 [Ustilaginoidea virens]
UV8b_8377	2115.21	1755.57	6.93	4.05	4	0	8.68252	8.12544	8.51e-09	1.64e-07	JHTR01000136.1:16611-17055:-	gene8376	NA	NA	phosphoinositide 3-kinase regulatory subunit 4 [Ustilaginoidea virens]
UV8b_1143	57.08	79.68	83.37	26.26	33.52	24.07	1.24321	5.66986	1.05e-08	2e-07	JHTR01000003.1:960754-961959:+	gene1142	NA	NA	C6 transcription factor [Ustilaginoidea virens]
UV8b_903	25.36	28.78	26.64	6.44	8.74	14.69	1.25864	5.94117	1.57e-08	2.83e-07	JHTR01000003.1:191611-194866:-	gene902	NA	NA	hypothetical protein UV8b_903 [Ustilaginoidea virens]
UV8b_670	22.58	29.04	26.04	9.67	11.48	12.38	1.04697	5.72779	2.42e-08	4.23e-07	JHTR01000002.1:535476-538485:-	gene669	NA	NA	involucrin repeat protein [Ustilaginoidea virens]
UV8b_7573	96.52	76.55	66.34	26.5	29.72	39.18	1.15299	5.73318	2.72e-08	4.71e-07	JHTR01000065.1:148386-149539:+	gene7572	NA	NA	fungal Zn binuclear cluster domain containing protein [Ustilaginoidea virens]
UV8b_63	26.31	31.3	23.15	11.02	7.8	12.91	1.15019	5.54148	3.34e-08	5.72e-07	JHTR01000001.1:230307-233290:-	gene62	NA	NA	oligopeptide transporter [Ustilaginoidea virens]
UV8b_194	17.88	15.11	15.75	5.44	6.97	5	1.34039	4.81355	3.62e-08	6.14e-07	JHTR01000001.1:631510-634215:-	gene193	NA	MOGS; mannosyl-oligosaccharide glucosidase [EC:3.2.1.106]; K01228	glucosidase I [Ustilaginoidea virens]
UV8b_8076	24.1	30.16	25.28	7.96	10.68	10.34	1.30239	4.91143	4.77e-08	7.93e-07	JHTR01000081.1:78399-80106:-	gene8075	NA	NA	cytochrome P450 [Ustilaginoidea virens]
UV8b_3338	14.63	18.89	18.7	8.6	5.75	6.14	1.15907	5.48019	5.02e-08	8.32e-07	JHTR01000014.1:162077-165787:-	gene3337	NA	NA	putative histone acetyltransferase [Ustilaginoidea virens]
UV8b_6041	18.97	22.62	22.49	8.25	8.01	8.02	1.22625	4.87361	8.51e-08	1.36e-06	JHTR01000036.1:58610-60497:+	gene6040	NA	NA	hypothetical protein UV8b_6041 [Ustilaginoidea virens]
UV8b_5493	10.36	14.18	14.07	2.69	3.59	4.62	1.64873	4.31955	9.26e-08	1.46e-06	JHTR01000030.1:205710-208045:-	gene5492	NA	NA	interferon-induced GTP-binding protein mx [Ustilaginoidea virens]
UV8b_3963	156.47	201.04	191.47	68.03	55.33	88.7	1.17544	5.18141	1.19e-07	1.83e-06	JHTR01000018.1:184326-184599:-	gene3962	NA	NA	hypothetical protein UV8b_3963 [Ustilaginoidea virens]
UV8b_964	17.43	24.62	23.85	7.09	11.57	8.42	1.14192	5.73964	1.69e-07	2.49e-06	JHTR01000003.1:398010-401961:-	gene963	NA	NA	meiotically up-regulated protein [Ustilaginoidea virens]
UV8b_2991	21.02	27.89	23.78	5.17	11.34	10.68	1.27668	5.5112	1.9e-07	2.78e-06	JHTR01000012.1:252007-255030:+	gene2990	NA	NA	M protein repeat protein [Ustilaginoidea virens]
UV8b_179	18.12	17.12	16.34	9.55	6.97	5.82	1.02768	5.64854	2.43e-07	3.5e-06	JHTR01000001.1:563212-567232:+	gene178	NA	NA	GATA transcription factor [Ustilaginoidea virens]
UV8b_1623	19.13	15.08	18.86	6.22	5.71	7.19	1.28325	4.69366	2.63e-07	3.76e-06	JHTR01000005.1:819654-821755:+	gene1622	NA	NA	ankyrin repeat and zinc finger domain containing protein 1 [Ustilaginoidea virens]
UV8b_1142	40.66	52.22	40.29	14.72	21.83	18.35	1.13492	5.30854	3.1e-07	4.4e-06	JHTR01000003.1:959151-960576:+	gene1141	NA	NA	C6 transcription factor [Ustilaginoidea virens]
UV8b_7261	30.09	44.59	31.66	11.95	13.15	15.97	1.20098	5.31366	3.15e-07	4.45e-06	JHTR01000056.1:161390-163061:+	gene7260	NA	NA	glycosyltransferase family 31 [Ustilaginoidea virens]
UV8b_1038	22.11	36.49	23.92	7.17	11.17	9.78	1.4066	5.01527	4e-07	5.49e-06	JHTR01000003.1:634741-636537:-	gene1037	NA	NA	l-amino-acid oxidase [Ustilaginoidea virens]
UV8b_814	20.72	15.95	13.72	6.59	6.61	7.05	1.14418	5.24572	5.69e-07	7.5e-06	JHTR01000002.1:958260-961457:-	gene813	NA	NA	hypothetical protein UV8b_814 [Ustilaginoidea virens]
UV8b_2267	185.22	145.07	172.42	61.59	83.05	73.55	1.05106	5.31654	6.9e-07	8.88e-06	JHTR01000009.1:90386-90707:+	gene2266	NA	NA	hypothetical protein UV8b_2267 [Ustilaginoidea virens]
UV8b_748	19.02	14.37	15.93	7.86	7.11	5.62	1.09257	5.24224	7.3e-07	9.28e-06	JHTR01000002.1:739314-742797:+	gene747	NA	RFC1; replication factor C subunit 1; K10754	putative replication factor C protein [Ustilaginoidea virens]
UV8b_6455	44.02	36.45	35.58	19.3	10.52	18.71	1.04884	5.44226	7.98e-07	1.01e-05	JHTR01000041.1:1415-3198:-	gene6454	3;GO:0006520,biological_process cellular amino acid metabolic process;GO:0016831,molecular_function carboxy-lyase activity;GO:0030170,molecular_function pyridoxal phosphate binding	DDC, TDC; aromatic-L-amino-acid/L-tryptophan decarboxylase [EC:4.1.1.28 4.1.1.105]; K01593	aromatic-L-amino-acid decarboxylase [Ustilaginoidea virens]
UV8b_56	31.73	30.47	30.34	9.29	17.53	9.81	1.22159	4.989	1.1e-06	1.36e-05	JHTR01000001.1:206397-208085:+	gene55	2;GO:0016021,cellular_component integral component of membrane;GO:0055085,biological_process transmembrane transport	NA	pantothenate transporter [Ustilaginoidea virens]
UV8b_3326	18.15	25.84	26.33	10.39	9.15	7.87	1.186	4.97996	1.82e-06	2.15e-05	JHTR01000014.1:123964-125809:-	gene3325	NA	NA	rRNA processing protein [Ustilaginoidea virens]
UV8b_4216	26.29	33.32	26.88	7.64	3.24	8.82	1.87312	3.50384	1.91e-06	2.25e-05	JHTR01000019.1:502014-502563:-	gene4215	NA	NA	hypothetical protein UV8b_4216 [Ustilaginoidea virens]
UV8b_2707	41.79	46.75	34.25	21.45	15.55	15.89	1.03199	5.2645	2.37e-06	2.74e-05	JHTR01000011.1:87290-88854:+	gene2706	NA	NA	putative serine/threonine protein kinase (Ark1) [Ustilaginoidea virens]
UV8b_4312	24.87	20.3	17.88	10.32	7.18	4.56	1.33681	4.80476	2.48e-06	2.84e-05	JHTR01000020.1:202621-204478:+	gene4311	3;GO:0003677,molecular_function DNA binding;GO:0005524,molecular_function ATP binding;GO:0006270,biological_process DNA replication initiation	MCM4, CDC54; DNA replication licensing factor MCM4 [EC:3.6.4.12]; K02212	cell division control protein 54 [Ustilaginoidea virens]
UV8b_6259	20.4	26.69	24.73	8.4	9.75	11.07	1.12831	4.86481	2.84e-06	3.22e-05	JHTR01000038.1:101977-103979:-	gene6258	NA	PRI2; DNA primase large subunit; K02685	DNA primase large subunit [Ustilaginoidea virens]
UV8b_8147	27.97	31.75	33.41	12.76	13.7	14.67	1.00797	4.99665	3.09e-06	3.45e-05	JHTR01000083.1:66830-69238:+	gene8146	NA	NA	protein kinase domain protein [Ustilaginoidea virens]
UV8b_4501	12.87	16.69	16.23	4.9	7.59	6.52	1.12317	4.92663	3.95e-06	4.31e-05	JHTR01000021.1:220202-222994:-	gene4500	2;GO:0006807,biological_process nitrogen compound metabolic process;GO:0016810,molecular_function hydrolase activity, acting on carbon-nitrogen (but not peptide) bonds	NA	minichromosome loss protein [Ustilaginoidea virens]
UV8b_2148	53.55	49.64	42.46	20.03	18.21	25.47	1.00621	5.0853	4.09e-06	4.44e-05	JHTR01000008.1:483113-484211:-	gene2147	NA	IST1; vacuolar protein sorting-associated protein IST1; K19476	DUF292 domain-containing protein [Ustilaginoidea virens]
UV8b_8	23.29	15.66	19.85	8.22	2.15	6.35	1.5555	4.1146	5.98e-06	6.26e-05	JHTR01000001.1:37525-38826:-	gene7	NA	NA	67 kDa myosin-cross-reactive antigen family protein [Ustilaginoidea virens]
UV8b_4290	19.35	18.86	17.89	10.34	6.13	4.78	1.20959	4.79576	6.03e-06	6.31e-05	JHTR01000020.1:139179-141474:+	gene4289	NA	NA	TPR domain protein [Ustilaginoidea virens]
XLOC_013246	15.95	15.31	14.16	6.07	2.45	3.9	1.62473	3.59326	6.58e-06	6.82e-05	JHTR01000307.1:0-5329:-	XLOC_013246	NA	NA	NA
XLOC_006262	40.41	65.42	30.75	10.78	14.22	10.9	1.77688	3.99926	7.67e-06	7.81e-05	JHTR01000019.1:351638-352138:+	XLOC_006262	NA	NA	NA
UV8b_817	19.79	20.34	22.07	8.6	7.79	6.76	1.25071	4.27254	7.73e-06	7.86e-05	JHTR01000002.1:978374-979628:+	gene816	NA	NA	hypothetical protein UV8b_817 [Ustilaginoidea virens]
UV8b_4734	18.23	21.05	18.93	6.23	5.33	11.86	1.11314	5.16031	8.56e-06	8.59e-05	JHTR01000023.1:363347-365849:-	gene4733	NA	POL4; DNA polymerase IV [EC:2.7.7.7]; K10981	DNA polymerase [Ustilaginoidea virens]
UV8b_3152	26.79	25.15	30.49	12.64	10.31	7.02	1.28478	4.26541	1.09e-05	0.000106209	JHTR01000012.1:729485-730534:+	gene3151	NA	NA	nucleoside-diphosphate-sugar epimerase [Ustilaginoidea virens]
XLOC_001555	157.43	81.2	83.86	39.33	40.39	30.58	1.38326	4.91057	1.2e-05	0.000115934	JHTR01000003.1:319206-319638:-	XLOC_001555	NA	NA	NA
UV8b_3146	13.12	26.6	17.08	4.92	6.17	6.88	1.4936	4.41703	1.26e-05	0.000121771	JHTR01000012.1:701013-702676:-	gene3145	NA	NA	o-methylsterigmatocystin oxidoreductase [Ustilaginoidea virens]
UV8b_6309	15.57	14.95	17.38	6.16	7.42	5.05	1.21453	4.22093	2.43e-05	0.000216298	JHTR01000039.1:67127-68964:+	gene6308	NA	NA	putative impact protein [Ustilaginoidea virens]
UV8b_1205	16.36	14.83	22.34	7.41	6.39	9.43	1.01164	5.06808	3.56e-05	0.000304251	JHTR01000004.1:153968-156560:-	gene1204	NA	NA	cytochrome b562 [Ustilaginoidea virens]
UV8b_864	21.61	21.95	21.69	9.06	9.6	10.02	1.0153	4.53675	3.96e-05	0.000333552	JHTR01000003.1:77087-78527:+	gene863	NA	NA	hypothetical protein UV8b_864 [Ustilaginoidea virens]
UV8b_6087	29.23	22.22	18.16	3.79	7.5	3.83	2.08166	3.01967	5.2e-05	0.000426027	JHTR01000036.1:203390-203930:-	gene6086	NA	NA	hypothetical protein UV8b_6087 [Ustilaginoidea virens]
UV8b_1062	5.38	5.17	6.69	0.93	0	1.41	2.47788	2.49904	5.36e-05	0.000437326	JHTR01000003.1:715732-717019:+	gene1061	NA	NA	cell wall glycoprotein [Ustilaginoidea virens]
UV8b_2482	94.07	130.04	173.1	68.05	57.05	40.36	1.09207	5.29806	5.54e-05	0.000449471	JHTR01000009.1:799554-800171:+	gene2481	NA	SRP14; signal recognition particle subunit SRP14; K03104	hypothetical protein UV8b_2482 [Ustilaginoidea virens]
UV8b_7370	22.75	19.12	18.68	4.43	9.48	9.44	1.23321	4.20376	8.73e-05	0.00067464	JHTR01000059.1:77639-78857:-	gene7369	NA	NA	pre-mRNA-splicing factor CWC25 [Ustilaginoidea virens]
UV8b_5514	18.06	24.07	22.78	8.8	11.92	8.5	1.01002	4.69464	0.000111721	0.000836571	JHTR01000030.1:274422-276164:+	gene5513	NA	NA	hypothetical protein UV8b_5514 [Ustilaginoidea virens]
UV8b_3362	36.32	42.43	32.42	14.26	15.11	14.41	1.1787	4.06006	0.000114951	0.000853942	JHTR01000014.1:264070-264658:-	gene3361	NA	NA	hypothetical protein UV8b_3362 [Ustilaginoidea virens]
UV8b_249	21.38	33.08	24.67	6.78	13.71	9.97	1.25298	4.25811	0.000116618	0.00086329	JHTR01000001.1:774060-775032:-	gene248	NA	NA	hypothetical protein UV8b_249 [Ustilaginoidea virens]
XLOC_008332	31.97	20.84	24.94	8.89	8.79	13.17	1.14118	4.30962	0.000131342	0.000961186	JHTR01000029.1:417018-418110:-	XLOC_008332	NA	NA	NA
XLOC_008246	40.77	35.04	20.58	4.45	6.61	6.75	2.24215	2.71619	0.000131447	0.000961275	JHTR01000029.1:54510-54779:-	XLOC_008246	NA	NA	NA
UV8b_948	37.67	35.69	33.62	8.98	21.16	18.15	1.01567	4.93431	0.000141051	0.00101781	JHTR01000003.1:333239-334534:-	gene947	3;GO:0004844,molecular_function uracil DNA N-glycosylase activity;GO:0005737,cellular_component cytoplasm;GO:0006284,biological_process base-excision repair	UNG, UDG; uracil-DNA glycosylase [EC:3.2.2.27]; K03648	uracil-DNA glycosylase [Ustilaginoidea virens]
UV8b_7580	19.9	14.19	21.85	7.51	5.57	10.44	1.0437	4.75134	0.000147507	0.00104901	JHTR01000066.1:40735-42649:+	gene7579	NA	NA	putative SprT family metallopeptidase [Ustilaginoidea virens]
UV8b_4293	11.24	14.57	11.78	7.78	2.31	4.52	1.14039	4.84267	0.00015599	0.00109949	JHTR01000020.1:146223-149815:-	gene4292	NA	NA	Zinc transcription factor [Ustilaginoidea virens]
UV8b_4356	13.18	7.63	10.26	3.33	5.46	4.25	1.10766	4.72264	0.000163185	0.00114086	JHTR01000020.1:315694-319248:+	gene4355	NA	MSH3; DNA mismatch repair protein MSH3; K08736	DNA mismatch repair protein msh3 [Ustilaginoidea virens]
UV8b_75	29.97	40.9	52.09	6.55	12.14	16.54	1.62321	3.46999	0.000167624	0.00116794	JHTR01000001.1:266624-266990:-	gene74	NA	NA	Rieske [2Fe-2S] domain protein [Ustilaginoidea virens]
UV8b_3431	44.16	58.57	64.97	21.83	25.9	26.47	1.00998	4.55717	0.000193382	0.0013233	JHTR01000014.1:468929-469609:-	gene3430	NA	ACER3, YDC1; dihydroceramidase [EC:3.5.1.-]; K04711	alkaline phytoceramidase [Ustilaginoidea virens]
UV8b_2740	21.51	24.01	14.55	7.84	5.37	12.8	1.00548	4.92204	0.000562439	0.00328864	JHTR01000011.1:179297-181347:+	gene2739	NA	NA	chromosome segregation protein [Ustilaginoidea virens]
UV8b_159	17.94	15.45	15.16	8.35	3.81	5.19	1.25429	3.5592	0.000566755	0.00330826	JHTR01000001.1:492116-493104:+	gene158	NA	NA	impact family protein [Ustilaginoidea virens]
UV8b_4218	16.53	11.34	20.75	6.74	1.82	7.43	1.33807	3.59631	0.000730312	0.00410656	JHTR01000019.1:504091-505069:+	gene4217	NA	MRC1; mediator of replication checkpoint protein 1; K11272	MRC1-like domain-containing protein [Ustilaginoidea virens]
UV8b_5126	15.24	16.47	14.21	5.93	0	0	2.49825	2.00572	0.000827483	0.00457664	JHTR01000026.1:446072-446508:+	gene5125	NA	NA	hypothetical protein UV8b_5126 [Ustilaginoidea virens]
UV8b_508	14.37	12.12	8.59	3.27	7.01	2.94	1.31019	3.86482	0.000851651	0.00469021	JHTR01000001.1:2197899-2199546:+	gene507	NA	NA	peptidyl-prolyl isomerase CWC27 [Ustilaginoidea virens]
UV8b_7833	29.21	42.9	34.77	19.61	7.93	1.8	1.64545	3.19063	0.000923352	0.00502611	JHTR01000074.1:28669-29005:+	gene7832	NA	NA	hypothetical protein UV8b_7833 [Ustilaginoidea virens]
UV8b_1885	7.92	5.7	10.97	4.11	1.83	0.83	1.63545	3.17701	0.000959499	0.00517648	JHTR01000007.1:493298-494756:-	gene1884	NA	NA	hypothetical protein UV8b_1885 [Ustilaginoidea virens]
XLOC_010916	11.42	12.87	13.75	3.09	3.06	7.81	1.22261	3.53459	0.00116721	0.00612429	JHTR01000051.1:193297-194637:+	XLOC_010916	NA	NA	NA
UV8b_5997	11.72	4.22	10.14	3.04	1.41	4.42	1.33734	4.32225	0.00135213	0.00696019	JHTR01000034.1:328924-332280:+	gene5996	NA	NA	kinesin [Ustilaginoidea virens]
UV8b_3134	18.89	28.34	18.86	9.8	5.45	4.95	1.49682	3.09072	0.00147244	0.00751576	JHTR01000012.1:674141-674663:-	gene3133	NA	NA	hypothetical protein UV8b_3134 [Ustilaginoidea virens]
XLOC_005787	2.88	8.3	16.87	1.49	0	0	3.51271	1.72264	0.0016195	0.00811793	JHTR01000016.1:144065-144550:-	XLOC_005787	NA	NA	NA
XLOC_010982	10.1	8.49	17.49	3.93	1.94	0	2.34116	2.18108	0.00201014	0.00982801	JHTR01000052.1:85117-85574:+	XLOC_010982	NA	NA	NA
UV8b_8099	6.75	5.46	4.35	1.29	2.74	2.79	1.13709	3.81293	0.00203001	0.00991105	JHTR01000082.1:17171-20420:-	gene8098	5;GO:0003677,molecular_function DNA binding;GO:0004386,molecular_function helicase activity;GO:0004518,molecular_function nuclease activity;GO:0005524,molecular_function ATP binding;GO:0006281,biological_process DNA repair	NA	ATP-dependent DNA helicase mph1 [Ustilaginoidea virens]
UV8b_1121	9.06	6.96	8.49	2.26	2.79	4.18	1.215	3.37532	0.00210917	0.0102587	JHTR01000003.1:905455-907432:-	gene1120	NA	NA	DNA replication regulator SLD2 [Ustilaginoidea virens]
UV8b_4200	18.77	15.02	20	9.74	0	0	2.0832	2.41933	0.00237525	0.0113027	JHTR01000019.1:456910-457279:-	gene4199	NA	NA	hypothetical protein UV8b_4200 [Ustilaginoidea virens]
UV8b_5433	28.48	17.35	14.8	6.49	7.49	9.47	1.19139	3.71372	0.00249829	0.0118066	JHTR01000030.1:20233-21177:-	gene5432	NA	NA	hypothetical protein UV8b_5433 [Ustilaginoidea virens]
UV8b_6180	50.56	76.89	50.87	29.15	6.49	35.35	1.0892	4.24278	0.00267065	0.012501	JHTR01000037.1:139873-140597:+	gene6179	NA	NA	SMN family protein Smn1 [Ustilaginoidea virens]
UV8b_4616	21.5	25	18.09	5.87	1.74	13.06	1.36463	3.14037	0.00296268	0.0136209	JHTR01000022.1:525233-525743:+	gene4615	NA	NA	hypothetical protein UV8b_4616 [Ustilaginoidea virens]
UV8b_495	37.46	45.79	61.68	15.91	13.11	28.57	1.11226	3.69253	0.00297415	0.0136494	JHTR01000001.1:2174670-2175009:+	gene494	NA	NA	hypothetical protein UV8b_495 [Ustilaginoidea virens]
UV8b_1103	61.22	50.4	41.93	24.96	20.2	16.05	1.14827	3.44435	0.00298137	0.0136643	JHTR01000003.1:851820-852084:-	gene1102	NA	NA	hypothetical protein UV8b_1103 [Ustilaginoidea virens]
UV8b_3747	26.36	20.25	58.97	5.47	12.17	5.53	2.0439	2.58008	0.0033096	0.0148457	JHTR01000016.1:148267-148486:-	gene3746	NA	NA	hypothetical protein UV8b_3747 [Ustilaginoidea virens]
UV8b_641	7.87	14.77	11.81	4.08	6.06	4.88	1.05352	3.87567	0.00348177	0.0154105	JHTR01000002.1:445693-447307:-	gene640	NA	NA	putative trfA protein [Ustilaginoidea virens]
UV8b_4215	17.23	15.86	11.47	4.47	6.63	6.02	1.22932	3.27196	0.00358781	0.0157784	JHTR01000019.1:501030-501834:-	gene4214	NA	NA	hypothetical protein UV8b_4215 [Ustilaginoidea virens]
UV8b_3984	43.8	29.3	20.83	17.86	10.84	11.48	1.031	4.17719	0.00376545	0.0164059	JHTR01000018.1:306641-307515:-	gene3983	NA	NA	putative geranylgeranyltransferase type I alpha subunit (RAM2) [Ustilaginoidea virens]
UV8b_6512	6.14	9.47	10.04	3.18	1.69	5.98	1.01612	4.14421	0.0043822	0.018637	JHTR01000041.1:180358-183087:+	gene6511	NA	NA	putative spindle pole body component (Alp6) [Ustilaginoidea virens]
UV8b_6024	52.86	71.08	45.05	19.75	19.53	33.26	1.02565	3.64461	0.00451723	0.019109	JHTR01000036.1:14691-15044:-	gene6023	NA	NA	hypothetical protein UV8b_6024 [Ustilaginoidea virens]
UV8b_799	36.59	35.14	44.75	19.69	22.95	5.68	1.14149	3.69671	0.00453116	0.01916	JHTR01000002.1:918961-919387:-	gene798	NA	NA	hypothetical protein UV8b_799 [Ustilaginoidea virens]
UV8b_6577	8.13	18.22	2.89	0	0	0	4.73497	1.24615	0.00551175	0.0226931	JHTR01000042.1:73723-74021:-	gene6576	NA	NA	hypothetical protein UV8b_6577 [Ustilaginoidea virens]
UV8b_4311	19.62	20.69	14.79	2.98	11.05	10.54	1.03621	4.11545	0.00594381	0.0241447	JHTR01000020.1:201212-202558:+	gene4310	NA	NA	cell division control protein 54 [Ustilaginoidea virens]
XLOC_010179	9.67	4.64	11.44	1.67	4.13	2.25	1.55203	2.87166	0.00606601	0.0245445	JHTR01000042.1:138516-139591:-	XLOC_010179	NA	NA	NA
UV8b_3729	9.95	11.68	4.12	4.3	2.55	3.48	1.11909	3.82816	0.00743186	0.0290177	JHTR01000016.1:93737-96154:+	gene3728	NA	NA	hypothetical protein UV8b_3729 [Ustilaginoidea virens]
XLOC_007791	14.3	12.12	15.24	6.99	6.48	1.76	1.30082	2.9686	0.00747309	0.0291417	JHTR01000026.1:190106-190886:-	XLOC_007791	NA	NA	NA
XLOC_008412	2.5	8.42	10.67	1.3	0	1.31	2.537	1.6768	0.00760532	0.0295289	JHTR01000030.1:323155-323757:+	XLOC_008412	NA	NA	NA
XLOC_008766	27.23	31.38	32.88	1.88	13.97	17.13	1.32853	2.98662	0.00813708	0.0311754	JHTR01000032.1:116728-117046:+	XLOC_008766	NA	NA	NA
XLOC_002257	7.17	8.61	19.1	1.86	0	3.76	2.1864	1.81027	0.0085744	0.0325034	JHTR01000005.1:907998-908441:+	XLOC_002257	NA	NA	NA
UV8b_2627	40.51	77.81	48.55	21.02	19.49	29.21	1.06662	3.38815	0.00864357	0.0327176	JHTR01000010.1:394690-394918:+	gene2626	2;GO:0015171,molecular_function amino acid transmembrane transporter activity;GO:0016021,cellular_component integral component of membrane	NA	amino acid permease [Ustilaginoidea virens]
UV8b_233	7.77	9.33	12.42	4.71	2.99	3.4	1.19105	2.89016	0.00946233	0.0351594	JHTR01000001.1:733178-734069:+	gene232	NA	NA	hypothetical protein UV8b_233 [Ustilaginoidea virens]
UV8b_3403	2.98	6.67	4.75	1.03	0.76	2.08	1.62761	2.30505	0.00992827	0.0365748	JHTR01000014.1:391000-392164:-	gene3402	NA	NA	nuclear envelope protein [Ustilaginoidea virens]
UV8b_1078	5.27	3.75	1.99	1.76	0.78	1.6	1.17902	3.34313	0.0107607	0.038886	JHTR01000003.1:752944-756862:-	gene1077	1;GO:0004842,molecular_function ubiquitin-protein transferase activity	NA	NACHT and Ankyrin domain protein [Ustilaginoidea virens]
UV8b_8208	7.06	10.17	0	0	0	0	4.59819	1.18222	0.0110023	0.0395715	JHTR01000088.1:96563-96890:+	gene8207	NA	NA	hypothetical protein UV8b_8208 [Ustilaginoidea virens]
XLOC_000061	27.23	19.61	18.86	2.83	10.48	11.42	1.26871	2.94877	0.0113321	0.040546	JHTR01000001.1:289561-290036:+	XLOC_000061	NA	NA	NA
UV8b_108	1.27	6.11	3.16	0.88	0.65	0.44	2.16256	2.07787	0.0114263	0.0407559	JHTR01000001.1:350889-352463:+	gene107	NA	NA	S-(hydroxymethyl)glutathione dehydrogenase [Ustilaginoidea virens]
XLOC_012421	6.7	11.8	12.29	3.09	2.29	7.42	1.04327	3.6798	0.0114986	0.0409493	JHTR01000078.1:129425-131173:+	XLOC_012421	NA	NA	NA
UV8b_8086	42.76	29.66	32.9	22.19	3.66	12.46	1.17101	2.86786	0.0115694	0.0411525	JHTR01000081.1:102536-102779:-	gene8085	NA	NA	hypothetical protein UV8b_8086 [Ustilaginoidea virens]
XLOC_001907	19.72	37.88	30.56	11.16	8.28	15.04	1.1352	3.00362	0.0126045	0.044165	JHTR01000004.1:250747-251101:-	XLOC_001907	NA	NA	NA
UV8b_1221	1.8	15.54	7.66	0	0	1.89	3.06059	1.47712	0.0130152	0.0453577	JHTR01000004.1:269732-270053:+	gene1220	NA	NA	hypothetical protein UV8b_1221 [Ustilaginoidea virens]
UV8b_3458	16.68	3.7	10.93	1.33	3.95	1.35	2.10191	2.04496	0.0142113	0.0486236	JHTR01000014.1:554598-555048:-	gene3457	NA	NA	hypothetical protein UV8b_3458 [Ustilaginoidea virens]
XLOC_006418	6.08	1.95	10.79	0	0	0	4.48491	1.11711	0.014529	0.0494647	JHTR01000019.1:418911-419196:-	XLOC_006418	NA	NA	NA

## Sheet: DOWN
Gene	CCHC_4_1	CCHC_4_2	CCHC_4_3	WT_1	WT_2	WT_3	logFC	logCPM	PValue	FDR	GeneInfo	GeneName	GO	KEGG	NR
UV8b_1681	289.65	293.09	241.36	3188.77	2801.17	2679.76	-3.56329	9.84995	1.72866e-156	1.78502e-152	JHTR01000006.1:34435-34993:+	gene1680	NA	NA	hypothetical protein UV8b_1681 [Ustilaginoidea virens]
UV8b_1243	43.45	39.74	45.19	702.17	625.84	575.01	-4.05767	7.60592	1.48816e-136	7.68338e-133	JHTR01000004.1:338025-338668:-	gene1242	NA	NA	cell wall protein [Ustilaginoidea virens]
UV8b_3696	1228.8	1037.38	971.37	8065.18	7458.88	7296.76	-2.98642	10.2227	3.66983e-133	1.26316e-129	JHTR01000015.1:598934-599198:+	gene3695	NA	NA	alkaline foam protein B precursor [Ustilaginoidea virens]
UV8b_6285	292.18	147.15	163.23	3646.39	4141.33	3583.75	-4.40279	8.38923	6.17402e-131	1.59382e-127	JHTR01000038.1:225113-225348:+	gene6284	NA	NA	hypothetical protein UV8b_6285 [Ustilaginoidea virens]
UV8b_2078	40.92	34.48	42.83	324.89	344.83	340.34	-3.26216	7.27372	1.59993e-113	2.75349e-110	JHTR01000008.1:279760-280626:+	gene2077	NA	NA	conserved glycine-rich protein [Ustilaginoidea virens]
XLOC_001021	6307.99	6707.33	6775.23	24798.5	25841.8	24253.4	-2.08887	13.3505	6.68034e-104	9.85446e-101	JHTR01000002.1:133094-133812:-	XLOC_001021	NA	NA	NA
UV8b_8092	40.58	37.08	41.14	326.04	282.1	332.21	-3.15631	7.32212	1.97377e-102	2.54764e-99	JHTR01000081.1:125730-126753:+	gene8091	NA	NA	bZIP transcription factor [Ustilaginoidea virens]
UV8b_1099	1224.4	1237.1	1251.06	4649.45	4037.01	4685.83	-2.01724	12.2542	2.15144e-86	2.46842e-83	JHTR01000003.1:836266-837925:+	gene1098	NA	NA	oligosaccharide transporter, MRT family [Ustilaginoidea virens]
UV8b_6995	938.18	834.96	799.01	3205.41	3392.26	2990.12	-2.0666	9.74671	1.57326e-74	1.62454e-71	JHTR01000049.1:123100-123582:-	gene6994	NA	NA	eliciting plant response-like protein [Ustilaginoidea virens]
XLOC_000715	127.74	161.43	136.09	778.53	749.62	649.71	-2.52266	8.06635	1.01537e-73	9.5316e-71	JHTR01000001.1:1949962-1950563:-	XLOC_000715	NA	NA	NA
UV8b_1098	408.54	458.13	457.86	1395.13	1322.01	1470.14	-1.82874	11.481	1.0128e-71	8.71519e-69	JHTR01000003.1:829794-833746:-	gene1097	NA	IMA, malL; oligo-1,6-glucosidase [EC:3.2.1.10]; K01182	putative maltase MLT3 [Ustilaginoidea virens]
UV8b_2285	71.42	95.22	81.46	341.41	343.41	363.5	-2.24566	8.25267	2.32026e-71	1.843e-68	JHTR01000009.1:151598-153161:-	gene2284	NA	NA	PAP2 domain containing protein [Ustilaginoidea virens]
XLOC_003878	116.84	100.49	89.18	546.61	571.82	515.77	-2.57493	6.76586	1.30903e-66	9.65505e-64	JHTR01000010.1:165530-165861:+	XLOC_003878	NA	NA	NA
UV8b_5532	697.22	639.52	672.55	2694.84	2209.86	2251.5	-2.0028	9.717	1.48302e-62	1.02091e-59	JHTR01000030.1:314000-314534:-	gene5531	NA	NA	ectomycorrhiza-regulated small secreted protein [Ustilaginoidea virens]
UV8b_4074	27.81	26.17	23.04	111.95	102.48	111.65	-2.25001	7.14032	5.24007e-62	3.38181e-59	JHTR01000019.1:61454-63633:+	gene4073	3;GO:0006072,biological_process glycerol-3-phosphate metabolic process;GO:0009331,cellular_component glycerol-3-phosphate dehydrogenase complex;GO:0052591,molecular_function sn-glycerol-3-phosphate:ubiquinone-8 oxidoreductase activity	glpA, glpD; glycerol-3-phosphate dehydrogenase [EC:1.1.5.3]; K00111	glycerol-3-phosphate dehydrogenase [Ustilaginoidea virens]
XLOC_010105	77.79	47.07	38.12	406.94	441.91	367.96	-3.06277	7.44796	1.26732e-61	7.69786e-59	JHTR01000042.1:93824-94566:+	XLOC_010105	NA	NA	NA
UV8b_7398	182.34	152.22	170.54	557.84	521.41	583.71	-1.88913	8.65796	3.64467e-60	2.09082e-57	JHTR01000060.1:161104-162314:-	gene7397	NA	NA	ligninase h2 precursor [Ustilaginoidea virens]
XLOC_003418	117.7	150.21	132.27	580.69	585.78	546.2	-2.26113	7.00441	3.82844e-58	2.08066e-55	JHTR01000009.1:41668-42026:+	XLOC_003418	NA	NA	NA
UV8b_493	99.6	96.38	87.62	343.02	326.4	335.54	-1.99267	7.39024	4.77126e-57	2.4634e-54	JHTR01000001.1:2169288-2170053:-	gene492	NA	NA	Calcipressin family protein [Ustilaginoidea virens]
UV8b_3697	100.31	117.65	120.47	335.36	350.01	337.6	-1.7636	8.78655	1.95921e-55	9.6337e-53	JHTR01000015.1:601261-604123:+	gene3696	NA	NA	metacaspase CasA [Ustilaginoidea virens]
UV8b_7471	15.31	17.9	15.25	79.47	71.23	78.9	-2.41193	6.35503	2.31948e-55	1.08868e-52	JHTR01000062.1:35993-37727:+	gene7470	NA	NA	Gti1/Pac2 family protein [Ustilaginoidea virens]
UV8b_4254	61.6	82.54	84.26	322.84	306.74	298.31	-2.19079	7.22208	1.17941e-54	5.29504e-52	JHTR01000020.1:52830-53589:-	gene4253	NA	NA	hypothetical protein UV8b_4254 [Ustilaginoidea virens]
UV8b_6219	2.62	0.94	1.05	44.15	56.42	37.41	-5.019	5.37871	3.1007e-54	1.33408e-51	JHTR01000037.1:264446-266210:-	gene6218	NA	NA	hypothetical protein UV8b_6219 [Ustilaginoidea virens]
UV8b_262	49.27	43.83	43.1	180.86	170.06	164.27	-2.08673	6.94354	2.74363e-51	1.13323e-48	JHTR01000001.1:802967-804080:-	gene261	NA	NA	hypothetical protein UV8b_262 [Ustilaginoidea virens]
XLOC_003954	336.28	366.22	352.66	1016.11	889.5	932.92	-1.59738	9.35941	9.04119e-50	3.54028e-47	JHTR01000010.1:475899-476946:+	XLOC_003954	NA	NA	NA
UV8b_5020	30.3	26.19	16.14	254.74	303.2	216.1	-3.55275	5.75031	9.25699e-50	3.54028e-47	JHTR01000026.1:101490-102050:-	gene5019	NA	NA	kelch repeat [Ustilaginoidea virens]
XLOC_007889	957.73	958.3	913.67	2570.03	2535.24	2264.65	-1.54985	9.738	6.27728e-48	2.23515e-45	JHTR01000027.1:478192-478859:+	XLOC_007889	3;GO:0002181,biological_process cytoplasmic translation;GO:0003735,molecular_function structural constituent of ribosome;GO:0022625,cellular_component cytosolic large ribosomal subunit	RP-L29e, RPL29; large subunit ribosomal protein L29e; K02905	NA
UV8b_871	139.73	140.36	137.15	372.3	354.03	365.64	-1.55708	8.33907	1.17765e-47	4.05347e-45	JHTR01000003.1:93788-95503:+	gene870	2;GO:0003985,molecular_function acetyl-CoA C-acetyltransferase activity;GO:0008152,biological_process metabolic process	ACAA1; acetyl-CoA acyltransferase 1 [EC:2.3.1.16]; K07513	3-ketoacyl-CoA thiolase [Ustilaginoidea virens]
UV8b_488	3126.67	2605.12	3066.3	8662.02	9589.51	8004.58	-1.74634	10.3423	8.24613e-47	2.74676e-44	JHTR01000001.1:2056839-2057130:+	gene487	NA	NA	glucose repressible protein Grg1 [Ustilaginoidea virens]
UV8b_3971	33.46	25.56	34.84	159.44	172.1	142.77	-2.50073	6.18185	1.8249e-46	5.88872e-44	JHTR01000018.1:265555-266499:-	gene3970	NA	NA	60S ribosomal subunit assembly/export protein loc1 [Ustilaginoidea virens]
UV8b_7348	582.25	549.57	563.27	1411.8	1390.86	1479.25	-1.50589	8.45535	9.06087e-46	2.83523e-43	JHTR01000058.1:155383-155956:+	gene7347	NA	NA	hypothetical protein UV8b_7348 [Ustilaginoidea virens]
UV8b_2022	53.19	34.56	40	261.4	274.53	234.61	-2.75146	5.80072	2.43403e-44	7.18109e-42	JHTR01000008.1:81038-81407:+	gene2021	NA	NA	hypothetical protein UV8b_2022 [Ustilaginoidea virens]
UV8b_2255	69.97	72.08	81.15	210.83	232.79	229.61	-1.75924	7.28027	7.48512e-43	2.14698e-40	JHTR01000009.1:48909-49932:-	gene2254	NA	NA	integral membrane protein [Ustilaginoidea virens]
UV8b_4717	93.48	95.82	89.77	243.21	236.83	242.24	-1.54005	7.87254	1.09611e-42	3.05904e-40	JHTR01000023.1:312509-314033:+	gene4716	2;GO:0005509,molecular_function calcium ion binding;GO:0005544,molecular_function calcium-dependent phospholipid binding	NA	annexin XIV [Ustilaginoidea virens]
UV8b_3803	28.83	30.36	33.67	112.8	107.55	120.38	-2.04769	6.25732	1.74671e-41	4.74645e-39	JHTR01000016.1:324795-326036:+	gene3802	5;GO:0003864,molecular_function 3-methyl-2-oxobutanoate hydroxymethyltransferase activity;GO:0005737,cellular_component cytoplasm;GO:0008168,molecular_function methyltransferase activity;GO:0015940,biological_process pantothenate biosynthetic process;GO:0046872,molecular_function metal ion binding	panB; 3-methyl-2-oxobutanoate hydroxymethyltransferase [EC:2.1.2.11]; K00606	3-methyl-2-oxobutanoate hydroxymethyltransferase [Ustilaginoidea virens]
XLOC_004832	55.15	47.32	66.59	210.64	229.79	194.34	-2.07547	6.73592	1.84659e-41	4.88921e-39	JHTR01000013.1:5813-6598:+	XLOC_004832	NA	NA	NA
UV8b_2023	4700.31	3939.73	4130.79	11800.8	11507	10001.6	-1.553	11.4601	1.53139e-39	3.95328e-37	JHTR01000008.1:81825-82182:+	gene2022	NA	NA	hypothetical protein UV8b_2023 [Ustilaginoidea virens]
UV8b_7706	666.16	441.03	439.26	2597.79	2571.22	1917.91	-2.36629	9.05057	2.31512e-39	5.83072e-37	JHTR01000069.1:119259-119616:-	gene7705	NA	NA	hypothetical protein UV8b_7706 [Ustilaginoidea virens]
UV8b_2421	94.98	85.71	82.58	223.49	203.77	227.56	-1.48455	8.36884	2.73988e-39	6.73618e-37	JHTR01000009.1:593514-595688:-	gene2420	NA	NA	N-terminal binuclear Zn cluster-containing/DNA binding domain-containing protein [Ustilaginoidea virens]
UV8b_4219	74.83	64.45	63.9	195.39	193.81	198.06	-1.69873	7.0252	6.08031e-39	1.46012e-36	JHTR01000019.1:506037-507009:-	gene4218	1;GO:0008168,molecular_function methyltransferase activity	NA	TAM domain methyltransferase [Ustilaginoidea virens]
XLOC_005203	332.38	408.61	485.13	1201.65	1369.57	1268.87	-1.81456	8.81656	8.15674e-39	1.91424e-36	JHTR01000014.1:130996-131517:-	XLOC_005203	NA	NA	NA
XLOC_011819	1508.54	1194.51	1480.36	3974.45	4084.21	3512.71	-1.63722	10.6172	1.28531e-38	2.94937e-36	JHTR01000066.1:83902-84868:-	XLOC_011819	3;GO:0003735,molecular_function structural constituent of ribosome;GO:0005840,cellular_component ribosome;GO:0006412,biological_process translation	NA	NA
UV8b_3291	457.16	459.91	513.24	1752.26	1714.85	1271.47	-1.89751	8.71764	1.23604e-37	2.77464e-35	JHTR01000013.1:545924-546323:+	gene3290	NA	NA	hypothetical protein UV8b_3291 [Ustilaginoidea virens]
UV8b_4078	49.13	69.79	54.52	220.95	198.52	210.38	-2.02681	6.26387	6.06885e-37	1.30556e-34	JHTR01000019.1:75984-76548:-	gene4077	NA	NA	protein MSF1 [Ustilaginoidea virens]
UV8b_2522	244.61	275.74	256.72	571.38	590.53	579.92	-1.33182	8.66906	9.52389e-37	2.00701e-34	JHTR01000010.1:42079-43120:+	gene2521	NA	NA	phosducin [Ustilaginoidea virens]
UV8b_4975	779.99	823.64	803.43	1785.5	1635.48	1715.27	-1.26286	9.48411	1.263e-36	2.60835e-34	JHTR01000025.1:394399-395051:-	gene4974	NA	NA	hypothetical protein UV8b_4975 [Ustilaginoidea virens]
UV8b_833	101.27	133.73	75.52	465.09	557.33	451.39	-2.39426	6.09486	1.71354e-36	3.46941e-34	JHTR01000002.1:1015718-1016016:+	gene832	NA	NA	hypothetical protein UV8b_833 [Ustilaginoidea virens]
UV8b_3085	71.32	56.16	48.15	184.21	164.06	189.18	-1.78284	7.40053	1.63892e-35	3.25452e-33	JHTR01000012.1:522677-524069:+	gene3084	NA	NA	IFRD domain-containing protein [Ustilaginoidea virens]
XLOC_010103	267.25	206.25	271.63	772.14	785.43	641.41	-1.73092	10.0264	2.9026e-35	5.55041e-33	JHTR01000042.1:89843-91910:+	XLOC_010103	NA	NA	NA
XLOC_000086	60.74	52.46	68.9	187.3	195.75	163.61	-1.75371	7.35014	3.1716e-35	5.95453e-33	JHTR01000001.1:413197-414567:+	XLOC_000086	NA	NA	NA
UV8b_6761	619.88	668.18	670.51	1440.21	1333.63	1388.71	-1.25706	9.30836	5.20507e-35	9.59778e-33	JHTR01000045.1:95291-96426:-	gene6760	NA	NA	hypothetical protein UV8b_6761 [Ustilaginoidea virens]
UV8b_6240	24.55	27.63	25.03	69.85	79.23	74.74	-1.6966	6.79763	1.17826e-34	2.13451e-32	JHTR01000038.1:42808-44995:+	gene6239	NA	NA	putative GDP/GTP exchange factor Sec2p [Ustilaginoidea virens]
UV8b_6932	305.82	250.88	248.43	752.51	649.29	816.54	-1.63352	7.86641	1.2115e-34	2.15688e-32	JHTR01000048.1:168971-169535:-	gene6931	NA	NA	small secreted protein [Ustilaginoidea virens]
UV8b_2	38.48	31.78	24.91	102.65	95.23	109.01	-1.85648	6.77594	1.36962e-34	2.39706e-32	JHTR01000001.1:21439-23136:+	gene1	NA	NA	WSC domain containing protein [Ustilaginoidea virens]
UV8b_5436	247.83	191.83	199.42	575.22	566.65	539.59	-1.56372	7.7653	1.4711e-34	2.53177e-32	JHTR01000030.1:36471-37115:-	gene5435	NA	NA	hypothetical protein UV8b_5436 [Ustilaginoidea virens]
XLOC_007116	71.9	66.41	62.67	184.94	188.52	159.46	-1.57264	7.7072	1.54204e-34	2.61035e-32	JHTR01000023.1:230481-232548:+	XLOC_007116	NA	NA	NA
UV8b_6257	259.47	248.6	239.04	578.29	511.36	588.3	-1.33777	8.56938	3.19258e-34	5.23279e-32	JHTR01000038.1:90632-91647:+	gene6256	NA	NA	hypothetical protein UV8b_6257 [Ustilaginoidea virens]
XLOC_009713	213.23	222.34	192.28	727.93	865.16	565.45	-1.94833	8.49333	3.81312e-34	6.15223e-32	JHTR01000039.1:209994-211587:+	XLOC_009713	NA	NA	NA
UV8b_6470	2686.87	3014.49	3206.62	7173.18	8084.7	6655.67	-1.46733	10.7893	4.39338e-34	6.97939e-32	JHTR01000041.1:53855-54501:+	gene6469	NA	NA	hypothetical protein UV8b_6470 [Ustilaginoidea virens]
UV8b_8131	81.91	123.2	98.79	296.74	318.8	296.62	-1.74886	7.26675	7.27477e-34	1.13817e-31	JHTR01000083.1:24448-25455:+	gene8130	NA	NA	acetyl xylan esterase [Ustilaginoidea virens]
UV8b_7075	18.42	23.76	19.91	65.33	63.47	59.67	-1.76536	6.47634	8.11304e-34	1.25038e-31	JHTR01000051.1:125901-128142:-	gene7074	NA	FBXW1_11, BTRC, beta-TRCP; F-box and WD-40 domain protein 1/11; K03362	putative F-box and WD40 domain protein [Ustilaginoidea virens]
UV8b_3936	121.57	123.66	124.42	279.18	298.41	273.58	-1.36922	7.96369	9.78876e-34	1.48645e-31	JHTR01000017.1:617390-618803:+	gene3935	1;GO:0016491,molecular_function oxidoreductase activity	NA	sulphydryl oxidase [Ustilaginoidea virens]
XLOC_009841	168.39	162.37	139.21	422.24	470.74	377.22	-1.5988	7.98415	1.79809e-33	2.61509e-31	JHTR01000040.1:251039-251949:+	XLOC_009841	NA	NA	NA
UV8b_2956	48.55	33.68	37.36	116.18	140.49	135.32	-1.87562	6.79371	4.1933e-33	6.01389e-31	JHTR01000012.1:151889-153398:-	gene2955	NA	AMPH; amphiphysin; K12562	putative BAR adaptor protein [Ustilaginoidea virens]
UV8b_6749	914.41	800.78	944.9	1932.34	1890.04	2098.68	-1.32394	8.84424	5.33951e-33	7.55285e-31	JHTR01000045.1:66273-66588:-	gene6748	NA	NA	hypothetical protein UV8b_6749 [Ustilaginoidea virens]
UV8b_44	135.09	141.23	133.3	343.53	295.43	314.2	-1.38931	8.06773	1.33688e-32	1.86549e-30	JHTR01000001.1:162273-163564:+	gene43	1;GO:0004252,molecular_function serine-type endopeptidase activity	NA	subtilisin-like protease pr1a [Ustilaginoidea virens]
UV8b_2661	2534.69	2106.68	2509.07	5253.46	6157.03	5373.16	-1.39896	9.84192	1.23827e-31	1.68242e-29	JHTR01000010.1:560200-560759:+	gene2660	5;GO:0003735,molecular_function structural constituent of ribosome;GO:0006412,biological_process translation;GO:0008270,molecular_function zinc ion binding;GO:0015935,cellular_component small ribosomal subunit;GO:0019843,molecular_function rRNA binding	RP-S29e, RPS29; small subunit ribosomal protein S29e; K02980	40S ribosomal protein S29 [Ustilaginoidea virens]
UV8b_1189	3414.01	3390.11	3653.53	6600.72	7667.15	7086.08	-1.19787	10.8412	4.47298e-31	5.99844e-29	JHTR01000004.1:107897-108341:-	gene1188	NA	RP-LP2, RPLP2; large subunit ribosomal protein LP2; K02943	60S acidic ribosomal protein P2 [Ustilaginoidea virens]
UV8b_7981	139.23	139.29	131.51	288.68	273.38	277.51	-1.20291	8.56921	4.84735e-31	6.41714e-29	JHTR01000078.1:66477-68528:-	gene7980	NA	NA	pH-response transcription factor pacC/RIM101 [Ustilaginoidea virens]
XLOC_008308	615.18	604.4	481.44	1732.27	1826.12	1348.7	-1.69783	9.53012	5.53838e-31	7.23915e-29	JHTR01000029.1:325392-326433:-	XLOC_008308	NA	NA	NA
UV8b_3743	54.9	66.28	50.44	150.56	148.1	159.01	-1.58047	6.9338	7.85634e-31	1.01406e-28	JHTR01000016.1:138996-140315:+	gene3742	NA	PEP4; saccharopepsin [EC:3.4.23.25]; K01381	pepsinogen C [Ustilaginoidea virens]
UV8b_5826	41.77	53.49	56.64	261.45	175.38	248.26	-2.35177	6.02809	1.01168e-30	1.28971e-28	JHTR01000032.1:425264-425720:+	gene5825	NA	NA	hypothetical protein UV8b_5826 [Ustilaginoidea virens]
XLOC_002844	11.04	9.74	13.14	29.14	31.73	28.93	-1.57247	7.21834	1.83033e-30	2.30487e-28	JHTR01000007.1:38411-45864:-	XLOC_002844	NA	NA	NA
UV8b_6258	254.48	223.54	204.99	692.51	592.4	755.11	-1.75258	6.42818	6.44011e-30	8.01212e-28	JHTR01000038.1:99374-99560:-	gene6257	NA	NA	hypothetical protein UV8b_6258 [Ustilaginoidea virens]
UV8b_7721	61.24	64.78	63.25	135.18	147.38	140.83	-1.32656	7.58936	8.06701e-30	9.91666e-28	JHTR01000071.1:43433-45399:+	gene7720	3;GO:0003870,molecular_function 5-aminolevulinate synthase activity;GO:0006782,biological_process protoporphyrinogen IX biosynthetic process;GO:0030170,molecular_function pyridoxal phosphate binding	E2.3.1.37, ALAS; 5-aminolevulinate synthase [EC:2.3.1.37]; K00643	5-aminolevulinate synthase precursor [Ustilaginoidea virens]
UV8b_193	131.11	93.22	107.03	349.92	338.14	321.44	-1.77487	6.26428	1.26022e-29	1.53095e-27	JHTR01000001.1:629384-629847:-	gene192	NA	NA	hypothetical protein UV8b_193 [Ustilaginoidea virens]
UV8b_3695	69.27	93.49	93.09	211.45	208.39	222.21	-1.49613	7.6024	1.72928e-29	2.07634e-27	JHTR01000015.1:596180-597562:-	gene3694	NA	NA	RNA exonuclease [Ustilaginoidea virens]
XLOC_011935	441.47	286.31	250.84	1454.4	1443.98	1083.33	-2.19484	9.01666	2.91578e-29	3.46073e-27	JHTR01000068.1:77642-78250:-	XLOC_011935	NA	NA	NA
UV8b_2572	68.37	60.97	58.27	215.92	195.46	174.14	-1.80816	6.27283	5.16371e-29	6.05915e-27	JHTR01000010.1:215410-216105:-	gene2571	1;GO:0005525,molecular_function GTP binding	NUG2, GNL2; nuclear GTP-binding protein; K14537	GTP-binding family protein [Ustilaginoidea virens]
UV8b_7219	49.22	47.58	51.08	111.46	111.2	130.73	-1.42769	7.2621	5.73522e-29	6.65415e-27	JHTR01000056.1:13396-15268:-	gene7218	NA	NA	DUF1752-domain-containing protein [Ustilaginoidea virens]
XLOC_012730	345.64	277.5	249.45	817.32	817	675.21	-1.57414	9.94528	6.47602e-29	7.43015e-27	JHTR01000087.1:54832-56757:-	XLOC_012730	15;GO:0004596,molecular_function peptide alpha-N-acetyltransferase activity;GO:0005634,cellular_component nucleus;GO:0005737,cellular_component cytoplasm;GO:0005829,cellular_component cytosol;GO:0006355,biological_process regulation of transcription, DNA-templated;GO:0006555,biological_process methionine metabolic process;GO:0008080,molecular_function N-acetyltransferase activity;GO:0010309,molec…	NAA20, NAT3; N-terminal acetyltransferase B complex catalytic subunit [EC:2.3.1.254]; K17972; mtnD, mtnZ, ADI1; 1,2-dihydroxy-3-keto-5-methylthiopentene dioxygenase [EC:1.13.11.53 1.13.11.54]; K08967	NA
UV8b_580	687.92	762.05	770.93	1369.91	1433.37	1418.4	-1.09487	10.6366	8.07462e-29	9.16248e-27	JHTR01000002.1:227811-230379:-	gene579	NA	NA	ADP,ATP carrier protein [Ustilaginoidea virens]
XLOC_008641	1489.08	1375.58	1442.29	2587.37	2565.84	2709.11	-1.03695	10.3676	1.93673e-28	2.17377e-26	JHTR01000031.1:63101-63791:-	XLOC_008641	NA	NA	NA
XLOC_011395	30.47	29.27	42.02	160.01	171.1	182.37	-2.50206	5.06752	2.86102e-28	3.17666e-26	JHTR01000059.1:21161-21544:+	XLOC_011395	NA	NA	NA
UV8b_6447	76.57	82.03	101.45	248.61	223.66	230.62	-1.60856	6.58425	4.2021e-28	4.61605e-26	JHTR01000040.1:299799-300579:+	gene6446	NA	NA	regulator of G-protein signaling [Ustilaginoidea virens]
UV8b_6887	134.06	122.69	136.1	371.57	400.6	325.85	-1.64477	6.52372	4.27394e-28	4.64555e-26	JHTR01000047.1:92832-93198:-	gene6886	NA	NA	hypothetical protein UV8b_6887 [Ustilaginoidea virens]
XLOC_006661	214.67	245.7	240.14	459.85	543.44	505.95	-1.27282	8.50272	4.79888e-28	5.1618e-26	JHTR01000020.1:216394-217362:-	XLOC_006661	NA	NA	NA
XLOC_008637	2.52	3.63	2.69	58.86	56.27	58.16	-4.3768	3.85903	6.48004e-28	6.89824e-26	JHTR01000031.1:49683-50199:-	XLOC_008637	NA	NA	NA
UV8b_2198	409.65	335.32	358.73	816.52	766.78	882.04	-1.33033	7.81593	1.2437e-27	1.31045e-25	JHTR01000008.1:690198-690723:+	gene2197	NA	NA	hypothetical protein UV8b_2198 [Ustilaginoidea virens]
XLOC_004048	122.08	89.86	92.53	254.38	283.19	234.57	-1.51095	9.15033	1.64516e-27	1.71595e-25	JHTR01000010.1:210611-213767:-	XLOC_004048	NA	NA	NA
XLOC_009689	86.21	95.76	108.62	301.89	368.14	245.3	-1.81875	7.29324	1.69548e-27	1.75076e-25	JHTR01000039.1:39580-40564:+	XLOC_009689	NA	NA	NA
UV8b_2256	89.12	103.1	82	294.3	280.61	331.37	-1.89154	5.83547	2.35644e-27	2.40917e-25	JHTR01000009.1:50215-50615:+	gene2255	NA	NA	hypothetical protein UV8b_2256 [Ustilaginoidea virens]
UV8b_7568	5955.56	6858	7337.32	13446.5	15031	13776.6	-1.23637	10.9717	2.54604e-27	2.5775e-25	JHTR01000065.1:126266-126525:+	gene7567	NA	NA	hypothetical protein UV8b_7568 [Ustilaginoidea virens]
UV8b_2581	1211.05	1012.76	1069.16	2656.8	2927.16	2255.37	-1.41972	9.17985	2.99556e-27	3.00313e-25	JHTR01000010.1:242960-243390:+	gene2580	NA	NA	RPEL repeat protein [Ustilaginoidea virens]
XLOC_010805	2350.86	2583.99	2895.26	6876.87	7624.01	5541.63	-1.52575	11.7103	5.69072e-27	5.65023e-25	JHTR01000049.1:181791-183202:-	XLOC_010805	NA	NA	NA
UV8b_1352	360.29	374.55	349.44	755.91	693.79	753.01	-1.19268	7.96082	1.25377e-26	1.23299e-24	JHTR01000004.1:687908-688436:+	gene1351	NA	NA	hypothetical protein UV8b_1352 [Ustilaginoidea virens]
XLOC_011616	175.26	141.56	127.33	362.13	410.06	338.39	-1.48794	8.15077	1.35241e-26	1.31745e-24	JHTR01000062.1:14299-15431:-	XLOC_011616	3;GO:0005743,cellular_component mitochondrial inner membrane;GO:0015031,biological_process protein transport;GO:0046872,molecular_function metal ion binding	TIM8; mitochondrial import inner membrane translocase subunit TIM8; K17780	NA
XLOC_008326	95.96	77.27	56.62	246.69	218.17	217.54	-1.73667	6.92017	1.5284e-26	1.47497e-24	JHTR01000029.1:382809-383784:-	XLOC_008326	6;GO:0005634,cellular_component nucleus;GO:0005758,cellular_component mitochondrial intermembrane space;GO:0007005,biological_process mitochondrion organization;GO:0015914,biological_process phospholipid transport;GO:0033108,biological_process mitochondrial respiratory chain complex assembly;GO:0045332,biological_process phospholipid translocation	TRIAP1, MDM35; TRIAP1/MDM35 family protein; K17968	NA
UV8b_3834	890.03	798.38	736.74	1647.81	1521.27	1562.51	-1.13364	10.9367	1.56356e-26	1.49493e-24	JHTR01000016.1:433054-434798:+	gene3833	2;GO:0006629,biological_process lipid metabolic process;GO:0016021,cellular_component integral component of membrane	NA	oleate delta-12 desaturase [Ustilaginoidea virens]
XLOC_010956	79.19	71.47	57.94	247.56	198.28	190.12	-1.77717	6.43886	4.87017e-26	4.6137e-24	JHTR01000051.1:163608-164268:-	XLOC_010956	NA	NA	NA
UV8b_6750	143.86	219.34	210.74	505.78	512.12	584.64	-1.64967	6.88813	5.24955e-26	4.9279e-24	JHTR01000045.1:67361-67682:-	gene6749	NA	NA	hypothetical protein UV8b_6750 [Ustilaginoidea virens]
UV8b_5021	65.33	74.81	69.6	141.21	154.18	173.56	-1.32754	7.53031	1.1823e-25	1.09986e-23	JHTR01000026.1:102893-105041:-	gene5020	NA	NA	C6 finger domain protein [Ustilaginoidea virens]
UV8b_5356	189.6	153.77	203.49	413.98	432.41	455.15	-1.42125	7.00604	3.10211e-25	2.86004e-23	JHTR01000029.1:161851-162489:-	gene5355	NA	NA	hypothetical protein UV8b_5356 [Ustilaginoidea virens]
UV8b_2514	28.36	42.15	30.21	100.2	136.15	116.83	-1.96034	6.0252	4.75711e-25	4.34708e-23	JHTR01000010.1:17728-18719:-	gene2513	NA	NA	hypothetical protein UV8b_2514 [Ustilaginoidea virens]
UV8b_5177	151.06	139	136.21	264.08	318.29	335.88	-1.27285	8.28409	5.30301e-25	4.80341e-23	JHTR01000028.1:61771-63457:-	gene5176	2;GO:0015369,molecular_function calcium:proton antiporter activity;GO:0016021,cellular_component integral component of membrane	NA	calcium/proton exchanger [Ustilaginoidea virens]
XLOC_006907	30.57	20.7	22.54	82.16	86.27	67.4	-1.83761	6.26391	5.50021e-25	4.93871e-23	JHTR01000021.1:175535-177008:-	XLOC_006907	NA	NA	NA
UV8b_3593	24.61	25.55	25.95	56.76	64.67	77.17	-1.5509	6.75434	6.04307e-25	5.37938e-23	JHTR01000015.1:280901-283602:-	gene3592	3;GO:0004672,molecular_function protein kinase activity;GO:0005524,molecular_function ATP binding;GO:0016021,cellular_component integral component of membrane	NA	HAL protein kinase [Ustilaginoidea virens]
XLOC_011435	38.71	32.33	38.55	105.67	120.47	120.02	-1.82248	5.72092	8.8084e-25	7.77398e-23	JHTR01000059.1:32944-33754:-	XLOC_011435	NA	NA	NA
UV8b_3898	254.88	193.2	183.69	530.37	550.09	473.04	-1.46357	7.41739	1.3106e-24	1.14688e-22	JHTR01000017.1:492728-493312:-	gene3897	NA	NA	RAS small monomeric GTPase Rab6 [Ustilaginoidea virens]
UV8b_1749	169.77	116.86	96.47	419.96	453.01	421.4	-1.91453	5.8514	2.34363e-24	2.03364e-22	JHTR01000007.1:11980-12251:-	gene1748	NA	NA	hypothetical protein UV8b_1749 [Ustilaginoidea virens]
UV8b_2560	2136.25	2067.51	2388.04	4135.68	4794.91	4137.68	-1.15534	10.1954	3.86566e-24	3.3264e-22	JHTR01000010.1:173248-173952:+	gene2559	3;GO:0003735,molecular_function structural constituent of ribosome;GO:0005840,cellular_component ribosome;GO:0006412,biological_process translation	RP-L34e, RPL34; large subunit ribosomal protein L34e; K02915	60S ribosomal protein L34 [Ustilaginoidea virens]
UV8b_972	87.26	74.78	61.26	164.64	158.78	172.7	-1.32004	8.30031	6.4046e-24	5.42081e-22	JHTR01000003.1:422265-424987:-	gene971	NA	NA	hypothetical protein UV8b_972 [Ustilaginoidea virens]
UV8b_8328	596.34	480.96	515.87	1202.17	1349.58	1050.41	-1.34434	8.64237	7.04984e-24	5.91842e-22	JHTR01000106.1:27443-28001:+	gene8327	NA	DLST, sucB; 2-oxoglutarate dehydrogenase E2 component (dihydrolipoamide succinyltransferase) [EC:2.3.1.61]; K00658	hypothetical protein UV8b_8328 [Ustilaginoidea virens]
UV8b_6838	63.41	60.49	68.02	136.14	141.08	133.01	-1.26291	7.07951	2.05681e-23	1.71279e-21	JHTR01000046.1:217910-219331:+	gene6837	2;GO:0008152,biological_process metabolic process;GO:0016788,molecular_function hydrolase activity, acting on ester bonds	PHO; acid phosphatase [EC:3.1.3.2]; K01078	acid phosphatase [Ustilaginoidea virens]
XLOC_004657	1.19	0.29	0.95	23.73	31.08	12.46	-4.89659	4.47348	2.44475e-23	2.01956e-21	JHTR01000012.1:46873-48817:-	XLOC_004657	NA	NA	NA
UV8b_5576	1117.22	1078.97	1160.5	2245.02	2465.16	2027.72	-1.17155	8.3125	8.79042e-23	7.20396e-21	JHTR01000031.1:66305-66583:+	gene5575	NA	NA	hypothetical protein UV8b_5576 [Ustilaginoidea virens]
UV8b_3274	781.59	641.62	612.42	1483.49	1355.9	1313.55	-1.1983	8.98787	1.64079e-22	1.33408e-20	JHTR01000013.1:480404-480955:+	gene3273	NA	NA	hypothetical protein UV8b_3274 [Ustilaginoidea virens]
XLOC_011642	6.03	5.07	5.22	36.76	35.96	24.9	-2.73211	4.87808	2.67344e-22	2.15671e-20	JHTR01000063.1:71995-73527:+	XLOC_011642	NA	NA	NA
UV8b_3147	78.92	111.5	112.57	217.3	283.65	249.34	-1.4733	8.30529	8.00058e-22	6.35493e-20	JHTR01000012.1:703918-705688:-	gene3146	2;GO:0004575,molecular_function sucrose alpha-glucosidase activity;GO:0005975,biological_process carbohydrate metabolic process	INV, sacA; beta-fructofuranosidase [EC:3.2.1.26]; K01193	sucrose-6-phosphate hydrolase [Ustilaginoidea virens]
UV8b_7107	379.87	410.36	431.83	757.69	855.93	725.58	-1.10357	8.94365	1.28402e-21	1.00446e-19	JHTR01000051.1:216572-217388:-	gene7106	NA	NA	hypothetical protein UV8b_7107 [Ustilaginoidea virens]
UV8b_7298	203.59	202.06	171.34	399.91	340.33	382.7	-1.13112	8.42058	1.46472e-21	1.13719e-19	JHTR01000057.1:160653-161987:-	gene7297	NA	mtlD; mannitol-1-phosphate 5-dehydrogenase [EC:1.1.1.17]; K00009	mannitol-1-phosphate 5-dehydrogenase [Ustilaginoidea virens]
UV8b_3901	523.87	378.13	428.07	1015.28	1191.03	909.78	-1.39653	9.07667	1.50295e-21	1.15817e-19	JHTR01000017.1:503276-504183:+	gene3900	NA	NA	CTLH domain-containing protein [Ustilaginoidea virens]
UV8b_2955	18.62	24.84	23.14	91.26	89.18	82.45	-2.13936	4.96491	1.69295e-21	1.28539e-19	JHTR01000012.1:150042-150674:-	gene2954	NA	NA	putative mismatched base pair and cruciform DNA recognition protein [Ustilaginoidea virens]
UV8b_5889	10.4	12.52	10.37	28.94	26.42	27	-1.47413	6.09966	2.11147e-21	1.57993e-19	JHTR01000033.1:225220-228718:+	gene5888	NA	NA	pentatricopeptide repeat protein [Ustilaginoidea virens]
UV8b_8130	132.38	141.36	155.93	367.82	269.62	358.75	-1.38911	7.41234	2.15428e-21	1.60036e-19	JHTR01000083.1:22162-22953:+	gene8129	NA	NA	hypothetical protein UV8b_8130 [Ustilaginoidea virens]
UV8b_1094	32.37	27.63	47.89	139.98	160.56	156.53	-2.24865	4.93871	2.2472e-21	1.65747e-19	JHTR01000003.1:826278-826599:+	gene1093	NA	NA	hypothetical protein UV8b_1094 [Ustilaginoidea virens]
UV8b_3660	853.46	645.87	643.38	1471.06	1445.81	1470.51	-1.2027	8.39048	2.46456e-21	1.8049e-19	JHTR01000015.1:492906-493326:+	gene3659	NA	NA	xylitol dehydrogenase [Ustilaginoidea virens]
UV8b_6288	79.99	84.09	61.04	186.24	188.04	182.52	-1.46673	6.14219	2.72224e-21	1.97957e-19	JHTR01000038.1:270580-271308:+	gene6287	NA	AK6, FAP7; adenylate kinase [EC:2.7.4.3]; K18532	DUF1671 domain-containing protein [Ustilaginoidea virens]
XLOC_010137	107.32	72.43	91.47	192.07	250.95	227.55	-1.46987	7.30572	2.80359e-21	2.02446e-19	JHTR01000042.1:253310-254384:+	XLOC_010137	NA	NA	NA
UV8b_7731	111.96	120.64	105.25	253.41	212.19	218.57	-1.18883	7.7327	3.41642e-21	2.44986e-19	JHTR01000071.1:82857-84148:+	gene7730	1;GO:0004190,molecular_function aspartic-type endopeptidase activity	NA	secreted aspartic proteinase precursor [Ustilaginoidea virens]
UV8b_6082	34.58	20.32	20.37	70.09	98.32	84.9	-1.90852	6.29028	3.74575e-21	2.66749e-19	JHTR01000036.1:184402-185932:-	gene6081	NA	NA	Ribosome biogenesis protein YTM1 [Ustilaginoidea virens]
XLOC_010106	15.81	15.19	30.89	131.31	137.96	93.99	-2.71744	4.96484	6.30891e-21	4.46204e-19	JHTR01000042.1:94780-95218:+	XLOC_010106	NA	NA	NA
XLOC_006843	8.37	9	4.99	38.9	44.3	28.08	-2.45853	5.26926	6.36718e-21	4.47262e-19	JHTR01000021.1:488650-490375:+	XLOC_006843	NA	NA	NA
UV8b_4221	278.31	193.6	230.61	649.03	819.84	522.51	-1.66932	7.84507	8.32719e-21	5.8099e-19	JHTR01000019.1:511711-512368:+	gene4220	NA	NA	hypothetical protein UV8b_4221 [Ustilaginoidea virens]
XLOC_012020	17.36	29.18	18.5	112.61	115.81	95.59	-2.45909	4.71906	9.13275e-21	6.32918e-19	JHTR01000071.1:42473-42872:-	XLOC_012020	NA	NA	NA
UV8b_6671	109.95	147.93	144.4	263.15	296.2	285.79	-1.23697	8.00719	9.25977e-21	6.37443e-19	JHTR01000044.1:74398-75899:-	gene6670	NA	E3.2.1.4; endoglucanase [EC:3.2.1.4]; K01179	Cel5b putative endoglucanase [Ustilaginoidea virens]
UV8b_2585	34.29	30.49	29.09	81.73	98.73	84.58	-1.65116	5.77866	1.05915e-20	7.24288e-19	JHTR01000010.1:250844-251753:-	gene2584	NA	RPP1, RPP30; ribonuclease P/MRP protein subunit RPP1 [EC:3.1.26.5]; K03539	putative ribonuclease P complex subunit Pop2 [Ustilaginoidea virens]
UV8b_5734	31.83	32.27	27.13	64.98	65.34	74.93	-1.3372	6.35684	2.11148e-20	1.42504e-18	JHTR01000032.1:117998-120064:-	gene5733	NA	SKO1, ATF1, PCR1; ATF/CREB family transcription factor; K09051	putative bZip transcription factor [Ustilaginoidea virens]
UV8b_5947	183.19	157.82	146.93	311.95	285.23	313.47	-1.07011	8.35008	5.64628e-20	3.78594e-18	JHTR01000034.1:180971-182348:+	gene5946	NA	carA, CPA1; carbamoyl-phosphate synthase small subunit [EC:6.3.5.5]; K01956	Carbamoyl-phosphate synthase [Ustilaginoidea virens]
UV8b_385	71.17	80.16	77.69	176.9	179.88	156.65	-1.32738	6.36384	5.74848e-20	3.8296e-18	JHTR01000001.1:1621553-1622391:+	gene384	NA	NA	PH domain protein [Ustilaginoidea virens]
XLOC_006172	27.37	40.01	27.9	132.17	135.58	102.35	-2.10801	5.25035	8.87235e-20	5.83541e-18	JHTR01000018.1:517597-518152:-	XLOC_006172	NA	NA	NA
UV8b_4264	1214.71	970.65	1082.92	2116.02	1998.61	1940.5	-1.05923	8.87432	9.31437e-20	6.08736e-18	JHTR01000020.1:71162-71709:-	gene4263	4;GO:0003735,molecular_function structural constituent of ribosome;GO:0005840,cellular_component ribosome;GO:0006412,biological_process translation;GO:0046872,molecular_function metal ion binding	RP-S27e, RPS27; small subunit ribosomal protein S27e; K02978	40S ribosomal protein S27 [Ustilaginoidea virens]
UV8b_7109	61.93	55.23	50.42	111.56	123.25	116.44	-1.22994	6.83668	1.04501e-19	6.78667e-18	JHTR01000051.1:220403-221708:+	gene7108	NA	NA	hypothetical protein UV8b_7109 [Ustilaginoidea virens]
XLOC_004046	71.28	73.69	65.56	162.91	158.89	127.04	-1.25771	7.36879	2.38464e-19	1.52943e-17	JHTR01000010.1:203683-205265:-	XLOC_004046	NA	NA	NA
UV8b_5919	53.87	59.96	52.84	99.41	104.88	115.1	-1.10505	7.37887	2.52108e-19	1.60695e-17	JHTR01000034.1:71056-73200:-	gene5918	2;GO:0003676,molecular_function nucleic acid binding;GO:0005524,molecular_function ATP binding	NA	ATP-dependent RNA helicase DED1 [Ustilaginoidea virens]
UV8b_5539	27.07	22.84	21.82	57.33	59.69	54.09	-1.41546	6.0162	4.10553e-19	2.58945e-17	JHTR01000030.1:342907-344828:+	gene5538	NA	NA	aminotriazole resistance [Ustilaginoidea virens]
UV8b_2941	65.67	55.91	60.79	118.75	112.12	111.87	-1.08034	7.48226	4.11263e-19	2.58945e-17	JHTR01000012.1:111833-113997:+	gene2940	NA	MPE1; protein MPE1; K15541	retinoblastoma-binding protein [Ustilaginoidea virens]
UV8b_2732	24.64	20.66	27.5	53.58	74.05	73.42	-1.62717	6.08669	5.30741e-19	3.32147e-17	JHTR01000011.1:158135-159692:-	gene2731	NA	NA	putative rRNA processing protein Bystin [Ustilaginoidea virens]
UV8b_4577	456.46	316.51	218.07	1068.61	907.51	948.87	-1.73023	7.55487	5.96061e-19	3.70778e-17	JHTR01000022.1:133461-133865:-	gene4576	NA	NDUFS5; NADH dehydrogenase (ubiquinone) Fe-S protein 5; K03938	hypothetical protein UV8b_4577 [Ustilaginoidea virens]
UV8b_4996	17.49	18.48	10.56	50.83	55.65	55.04	-1.94462	5.12687	6.32085e-19	3.90833e-17	JHTR01000026.1:18094-19084:+	gene4995	NA	NA	Brix domain-containing protein-like protein [Ustilaginoidea virens]
UV8b_7257	57.69	93.15	68.77	163.77	160.34	178.57	-1.3617	7.82625	7.94461e-19	4.8831e-17	JHTR01000056.1:152445-154447:-	gene7256	2;GO:0016021,cellular_component integral component of membrane;GO:0055085,biological_process transmembrane transport	NA	putative low affinity iron transporter [Ustilaginoidea virens]
UV8b_5679	1924.1	1504.24	1824.4	3315.03	3536.64	3107.66	-1.09102	8.5938	1.43147e-18	8.69493e-17	JHTR01000031.1:378581-378843:+	gene5678	NA	QCR9, UCRC; ubiquinol-cytochrome c reductase subunit 9; K00419	hypothetical protein UV8b_5679 [Ustilaginoidea virens]
UV8b_6944	92.93	79.2	95.52	161.32	182.36	162.33	-1.08481	7.8489	1.51676e-18	9.1591e-17	JHTR01000048.1:204989-207022:-	gene6943	NA	NA	hypothetical protein UV8b_6944 [Ustilaginoidea virens]
UV8b_7137	36.56	31.29	26.22	66.4	63.86	65.38	-1.22352	6.91598	1.89689e-18	1.13879e-16	JHTR01000053.1:27812-30641:-	gene7136	NA	NA	hypothetical protein UV8b_7137 [Ustilaginoidea virens]
UV8b_6746	410.69	431.71	475.44	741.75	816.42	830.92	-1.02538	7.80469	2.72098e-18	1.6241e-16	JHTR01000045.1:60357-60714:-	gene6745	NA	NA	hypothetical protein UV8b_6746 [Ustilaginoidea virens]
UV8b_8119	131.71	150.96	158.79	256.52	297.87	270.58	-1.06681	7.83156	5.28576e-18	3.10118e-16	JHTR01000082.1:105004-106069:-	gene8118	3;GO:0003830,molecular_function beta-1,4-mannosylglycoprotein 4-beta-N-acetylglucosaminyltransferase activity;GO:0006487,biological_process protein N-linked glycosylation;GO:0016020,cellular_component membrane	MGAT3; beta-1,4-mannosyl-glycoprotein beta-1,4-N-acetylglucosaminyltransferase [EC:2.4.1.144]; K00737	glycosyl transferase family 17 protein [Ustilaginoidea virens]
UV8b_6290	160.23	105.69	145.34	408.08	413.1	275.36	-1.58421	7.84211	1.35661e-17	7.78242e-16	JHTR01000038.1:274563-275460:-	gene6289	NA	NA	urease accessory protein [Ustilaginoidea virens]
UV8b_2715	239.34	184.8	212.49	452.98	523.77	430.66	-1.30443	6.40354	1.43559e-17	8.19e-16	JHTR01000011.1:105179-105425:+	gene2714	NA	NA	hypothetical protein UV8b_2715 [Ustilaginoidea virens]
UV8b_6678	175.73	181.1	198.16	346.15	430.48	357.85	-1.19183	7.00039	1.73127e-17	9.82256e-16	JHTR01000044.1:102298-102857:+	gene6677	NA	NA	hypothetical protein UV8b_6678 [Ustilaginoidea virens]
UV8b_6423	59.25	41.69	45	136.99	154.42	102.74	-1.5944	6.4815	1.84146e-17	1.03907e-15	JHTR01000040.1:216761-217811:+	gene6422	NA	NA	ribosome biogenesis protein brx1 [Ustilaginoidea virens]
UV8b_7540	28.66	25.41	26.84	54.26	54.78	56.15	-1.19778	6.25345	1.87237e-17	1.05076e-15	JHTR01000064.1:148724-150557:-	gene7539	NA	NA	putative neurofibromin [Ustilaginoidea virens]
UV8b_744	52.54	62.9	50.86	115.54	94.18	112.47	-1.12581	7.63937	1.90932e-17	1.06571e-15	JHTR01000002.1:727308-729807:-	gene743	1;GO:0007229,biological_process integrin-mediated signaling pathway	NA	ADAM protease ADM-B [Ustilaginoidea virens]
UV8b_4408	16.22	24.28	18.09	49.34	54.59	49.46	-1.54411	5.77507	1.94359e-17	1.079e-15	JHTR01000020.1:502984-504514:+	gene4407	NA	NA	hypothetical protein UV8b_4408 [Ustilaginoidea virens]
XLOC_004837	18.51	20.63	25.25	42.66	53.01	45.63	-1.29609	6.7545	2.00304e-17	1.10606e-15	JHTR01000013.1:111850-115142:+	XLOC_004837	NA	NA	NA
UV8b_6218	5.37	12.39	0	44.63	61.23	56.37	-3.27533	4.04875	5.6602e-17	3.09244e-15	JHTR01000037.1:263296-263833:-	gene6217	NA	NA	hypothetical protein UV8b_6218 [Ustilaginoidea virens]
UV8b_2608	269.7	260.28	220.62	485.71	405.64	442.93	-1.00015	9.28897	6.01533e-17	3.26917e-15	JHTR01000010.1:316189-319057:-	gene2607	NA	E4.1.1.49, pckA; phosphoenolpyruvate carboxykinase (ATP) [EC:4.1.1.49]; K01610	phosphoenolpyruvate carboxykinase [Ustilaginoidea virens]
UV8b_626	47.57	47.72	78.84	187.63	143.22	169.64	-1.70431	5.96971	6.61595e-17	3.52993e-15	JHTR01000002.1:385736-386282:-	gene625	NA	NA	hypothetical protein UV8b_626 [Ustilaginoidea virens]
UV8b_1082	55.2	67.38	68.15	130.64	129.44	117.94	-1.15331	6.74831	8.03739e-17	4.23439e-15	JHTR01000003.1:767746-769483:-	gene1081	NA	NA	hypothetical protein UV8b_1082 [Ustilaginoidea virens]
XLOC_002264	710.94	875.96	895.24	1762.33	1937.86	1405.73	-1.20926	9.41905	1.21052e-16	6.24993e-15	JHTR01000005.1:929606-930780:+	XLOC_002264	NA	NA	NA
UV8b_276	108.35	113.63	102.83	227.49	240.6	183.51	-1.16746	7.25523	1.24025e-16	6.35395e-15	JHTR01000001.1:841495-843221:-	gene275	NA	NA	hypothetical protein UV8b_276 [Ustilaginoidea virens]
UV8b_7481	32	16.76	21.25	80.23	103.64	61.02	-1.96656	6.19166	1.24298e-16	6.35395e-15	JHTR01000062.1:117099-118488:-	gene7480	NA	NA	cell wall glucanase [Ustilaginoidea virens]
UV8b_7096	13.85	19.6	20.19	59	63.95	54.27	-1.87996	4.95341	1.27289e-16	6.47479e-15	JHTR01000051.1:179895-181011:+	gene7095	NA	NA	DUF341 domain-containing protein [Ustilaginoidea virens]
XLOC_009569	6.46	22.75	11.47	114.01	106.1	83.58	-3.02213	3.99817	1.51233e-16	7.65508e-15	JHTR01000037.1:262953-263273:-	XLOC_009569	NA	NA	NA
UV8b_2286	0	0	0	20.4	36.63	24.95	-7.6778	3.02099	1.53749e-16	7.74443e-15	JHTR01000009.1:154491-155115:-	gene2285	NA	NA	hirsutellin a toxin [Ustilaginoidea virens]
UV8b_1652	85.73	82.94	69.68	151.59	147.61	150.51	-1.0823	6.72487	2.00569e-16	1.00538e-14	JHTR01000005.1:911314-912223:+	gene1651	NA	NA	adhesin protein Mad2 [Ustilaginoidea virens]
UV8b_4127	113.52	144.14	127.09	243.63	250.29	247.2	-1.11092	6.83472	2.55467e-16	1.27438e-14	JHTR01000019.1:228455-229222:+	gene4126	5;GO:0003735,molecular_function structural constituent of ribosome;GO:0005840,cellular_component ribosome;GO:0006412,biological_process translation;GO:0008270,molecular_function zinc ion binding;GO:0019843,molecular_function rRNA binding	RP-L24e, RPL24; large subunit ribosomal protein L24e; K02896	ribosome biogenesis protein RLP24 [Ustilaginoidea virens]
UV8b_7253	38.45	46.87	40.77	73.43	70.81	82.12	-1.01346	7.61525	3.48533e-16	1.73026e-14	JHTR01000056.1:139504-142792:+	gene7252	2;GO:0000166,molecular_function nucleotide binding;GO:0016021,cellular_component integral component of membrane	NA	cation-transporting ATPase pma1 [Ustilaginoidea virens]
UV8b_4119	266.49	273.5	297.23	493.26	601.29	470.18	-1.066	7.92616	4.52622e-16	2.23626e-14	JHTR01000019.1:202947-204188:-	gene4118	1;GO:0020037,molecular_function heme binding	NA	putative cytochrome b5 [Ustilaginoidea virens]
UV8b_6914	1165.35	1214.54	1121.64	2155.26	2984.36	2016.69	-1.19926	9.75377	6.76485e-16	3.30146e-14	JHTR01000048.1:126796-127334:-	gene6913	1;GO:0016021,cellular_component integral component of membrane	NA	apolipoprotein A1/A4 family protein [Ustilaginoidea virens]
UV8b_1759	41.07	54.07	45.23	85	82.04	91.95	-1.05239	7.4015	6.78069e-16	3.30146e-14	JHTR01000007.1:53723-56357:-	gene1758	3;GO:0005215,molecular_function transporter activity;GO:0016021,cellular_component integral component of membrane;GO:0055085,biological_process transmembrane transport	NA	putative MFS transporter [Ustilaginoidea virens]
UV8b_4397	280.9	359.71	349.69	571.34	567.06	643.16	-1.01609	8.03952	6.8101e-16	3.30146e-14	JHTR01000020.1:455578-456306:-	gene4396	NA	NA	hypothetical protein UV8b_4397 [Ustilaginoidea virens]
UV8b_3183	162.72	124.34	130.33	283.53	268.77	262.83	-1.13454	6.66239	7.83359e-16	3.77989e-14	JHTR01000013.1:173503-174087:-	gene3182	NA	NA	hypothetical protein UV8b_3183 [Ustilaginoidea virens]
UV8b_8396	217.51	385.66	249.55	604.31	855.12	1042.32	-1.71565	7.61723	1.86636e-15	8.80004e-14	JHTR01000204.1:258-959:+	gene8395	NA	NA	hypothetical protein UV8b_8396 [Ustilaginoidea virens]
UV8b_4172	230.12	283.11	277.97	453.72	539.09	450.41	-1.03184	8.14493	1.9848e-15	9.31593e-14	JHTR01000019.1:368759-369553:-	gene4171	NA	NA	PH-response regulator [Ustilaginoidea virens]
UV8b_7250	44.62	38.83	43.08	124.45	122.34	109.67	-1.65695	5.08693	2.26247e-15	1.05712e-13	JHTR01000056.1:128279-128693:-	gene7249	NA	NA	hypothetical protein UV8b_7250 [Ustilaginoidea virens]
UV8b_3876	158.74	183.26	146.91	352.8	328.29	294.29	-1.16093	6.4783	2.68379e-15	1.24832e-13	JHTR01000016.1:558148-558705:-	gene3875	NA	NA	hypothetical protein UV8b_3876 [Ustilaginoidea virens]
UV8b_8326	802.2	676.64	624.43	1702.06	1585.81	1176.63	-1.25429	7.76096	2.7362e-15	1.267e-13	JHTR01000106.1:25780-25975:-	gene8325	NA	NA	hypothetical protein UV8b_8326 [Ustilaginoidea virens]
UV8b_6193	66.39	80.82	79.74	139.13	127.59	168.09	-1.11048	7.25822	3.43431e-15	1.57612e-13	JHTR01000037.1:179345-180917:+	gene6192	NA	NA	hypothetical protein UV8b_6193 [Ustilaginoidea virens]
XLOC_005152	68.69	54.55	43.62	165.88	150.47	134.38	-1.59605	5.51707	3.64615e-15	1.6586e-13	JHTR01000014.1:489050-489590:+	XLOC_005152	3;GO:0005759,cellular_component mitochondrial matrix;GO:0034551,biological_process mitochondrial respiratory chain complex III assembly;GO:0044183,molecular_function protein folding chaperone	LYRM7, MZM1; complex III assembly factor LYRM7; K18170	NA
UV8b_301	54.87	64.4	61.7	109.93	103.82	108.69	-1.00318	7.01084	3.74479e-15	1.69599e-13	JHTR01000001.1:1024631-1026453:-	gene300	1;GO:0003824,molecular_function catalytic activity	NA	mannan endo-1,6-alpha-mannosidase-like protein [Ustilaginoidea virens]
UV8b_3410	7798.07	5371.3	4991.3	13234.9	14471.9	11643.2	-1.28616	11.6065	3.78483e-15	1.70664e-13	JHTR01000014.1:410252-410570:+	gene3409	NA	NA	hypothetical protein UV8b_3410 [Ustilaginoidea virens]
XLOC_006340	43.43	41.1	41.26	86.82	75.09	68.89	-1.04617	7.34674	4.18848e-15	1.87231e-13	JHTR01000019.1:92896-95722:-	XLOC_006340	NA	NA	NA
XLOC_004621	50.65	71.28	45.18	151.61	181.35	132.2	-1.62604	5.70239	4.75891e-15	2.11813e-13	JHTR01000012.1:573905-574443:+	XLOC_004621	NA	NA	NA
UV8b_7584	157.43	80.94	157.55	358.14	337.82	316.87	-1.52767	6.43373	6.18224e-15	2.73982e-13	JHTR01000066.1:49018-49529:-	gene7583	NA	NA	C2H2 finger domain-containing protein [Ustilaginoidea virens]
UV8b_4147	29.13	22.77	34.65	73.83	68.84	75.32	-1.50961	5.46279	6.80884e-15	3.00462e-13	JHTR01000019.1:287395-288353:-	gene4146	NA	NA	integral membrane protein [Ustilaginoidea virens]
XLOC_009276	4.14	4.54	5.04	32.5	27.29	21.07	-2.70941	4.00561	7.28208e-15	3.19978e-13	JHTR01000036.1:120000-120977:+	XLOC_009276	NA	NA	NA
XLOC_004964	9.51	11.17	12.95	39.5	39.06	32.71	-1.88612	4.75272	7.58013e-15	3.31663e-13	JHTR01000013.1:179726-181096:-	XLOC_004964	NA	NA	NA
UV8b_7496	255.91	356.04	400.41	674.32	805.67	647.09	-1.23839	8.90511	1.07548e-14	4.62726e-13	JHTR01000063.1:74265-75165:+	gene7495	2;GO:0008152,biological_process metabolic process;GO:0016853,molecular_function isomerase activity	NA	phosphoglycerate mutase family protein [Ustilaginoidea virens]
UV8b_2197	26.54	20.03	21.21	70.83	65.66	66.6	-1.74959	4.82035	1.43605e-14	6.15298e-13	JHTR01000008.1:689160-689769:+	gene2196	NA	NA	hypothetical protein UV8b_2197 [Ustilaginoidea virens]
XLOC_001938	2646.29	2020.9	2150.31	3826.36	4702.69	3817.42	-1.02583	10.9103	2.395e-14	1.01355e-12	JHTR01000004.1:362819-363691:-	XLOC_001938	NA	NA	NA
XLOC_010992	11.92	11.45	14.51	74.23	78.64	57.15	-2.60939	3.86558	2.41907e-14	1.01956e-12	JHTR01000052.1:1082-2040:-	XLOC_010992	NA	NA	NA
UV8b_3464	2.98	5.73	11.12	52.63	41.33	51.62	-3.04069	3.53006	4.63198e-14	1.90557e-12	JHTR01000014.1:570322-570709:-	gene3463	NA	NA	hypothetical protein UV8b_3464 [Ustilaginoidea virens]
UV8b_8306	72.9	72.39	85.59	124.04	142.76	149.27	-1.01641	6.98912	6.90755e-14	2.78622e-12	JHTR01000103.1:51296-53252:+	gene8305	NA	NA	biotin protein ligase [Ustilaginoidea virens]
XLOC_008002	0	3.42	0	42.53	41.14	29.9	-4.87692	2.8332	8.45116e-14	3.39559e-12	JHTR01000028.1:416416-416740:+	XLOC_008002	NA	NA	NA
XLOC_002026	0	0	2.87	18.63	17.97	22.6	-4.44172	2.91457	8.6745e-14	3.45841e-12	JHTR01000004.1:736570-737213:-	XLOC_002026	NA	NA	NA
XLOC_003646	416.91	219.9	240.49	684.69	792.15	694.29	-1.4766	9.34609	9.88232e-14	3.89484e-12	JHTR01000009.1:120769-122518:-	XLOC_003646	11;GO:0002181,biological_process cytoplasmic translation;GO:0003735,molecular_function structural constituent of ribosome;GO:0005622,cellular_component intracellular;GO:0005730,cellular_component nucleolus;GO:0005829,cellular_component cytosol;GO:0005840,cellular_component ribosome;GO:0006412,biological_process translation;GO:0008270,molecular_function zinc ion binding;GO:0019843,molecular_functi…	RP-L35Ae, RPL35A; large subunit ribosomal protein L35Ae; K02917	NA
UV8b_7480	45.52	58.3	40.74	97.65	97.18	96.12	-1.17082	6.13177	1.23116e-13	4.77929e-12	JHTR01000062.1:115229-116543:+	gene7479	NA	NA	CBS domain containing protein [Ustilaginoidea virens]
UV8b_3066	33.16	31.43	27.89	57.96	68.51	62.23	-1.18475	5.97156	1.34881e-13	5.21641e-12	JHTR01000012.1:468517-470046:-	gene3065	NA	NA	GATA-type sexual development transcription factor NsdD [Ustilaginoidea virens]
UV8b_770	196.42	173.25	113.17	339.08	419.62	344.73	-1.34713	6.26463	1.4281e-13	5.50243e-12	JHTR01000002.1:817629-818095:+	gene769	NA	NA	DASH complex subunit DAD1 [Ustilaginoidea virens]
UV8b_6292	272.46	230.66	219.95	462.81	569.7	382.97	-1.13483	8.21448	2.28585e-13	8.58316e-12	JHTR01000038.1:280674-281803:-	gene6291	NA	NA	ATPase type 13A2 [Ustilaginoidea virens]
XLOC_008966	68.68	61.78	46.37	121.23	132.53	98.66	-1.16011	7.73779	2.4435e-13	9.10887e-12	JHTR01000033.1:126866-129285:+	XLOC_008966	NA	NA	NA
XLOC_005939	184.8	127.99	104.32	319.42	393.3	271.03	-1.403	7.53474	2.96337e-13	1.10071e-11	JHTR01000017.1:36442-37288:-	XLOC_005939	11;GO:0000395,biological_process mRNA 5'-splice site recognition;GO:0000398,biological_process mRNA splicing, via spliceosome;GO:0003676,molecular_function nucleic acid binding;GO:0003723,molecular_function RNA binding;GO:0005634,cellular_component nucleus;GO:0005685,cellular_component U1 snRNP;GO:0005730,cellular_component nucleolus;GO:0030619,molecular_function U1 snRNA binding;GO:0035614,molec…	NA	NA
XLOC_000777	7.7	8.53	9.47	22.44	26.44	21.43	-1.6048	4.98515	3.08209e-13	1.1407e-11	JHTR01000002.1:134476-136471:+	XLOC_000777	NA	NA	NA
XLOC_000411	5.37	5.38	3.48	16.48	17.97	13.22	-1.88655	4.70085	3.57564e-13	1.30929e-11	JHTR01000001.1:135680-138152:-	XLOC_000411	NA	NA	NA
UV8b_7097	40.55	44.75	44.12	104.78	88.99	91.4	-1.31249	5.56156	4.33801e-13	1.57173e-11	JHTR01000051.1:181898-182567:-	gene7096	NA	NA	cell wall protein [Ustilaginoidea virens]
XLOC_001474	79.77	48.95	59.02	164.44	129.62	148.73	-1.41481	5.80586	4.78245e-13	1.7267e-11	JHTR01000003.1:946374-946967:+	XLOC_001474	NA	NA	NA
UV8b_4863	83.76	86.28	90.53	165.05	173.8	137.5	-1.0336	6.88423	4.86051e-13	1.74329e-11	JHTR01000024.1:261494-262842:-	gene4862	NA	NA	hypothetical protein UV8b_4863 [Ustilaginoidea virens]
UV8b_5068	13.13	12.61	11.19	22.77	25.12	27.73	-1.19822	5.87471	4.9324e-13	1.76235e-11	JHTR01000026.1:263527-267268:+	gene5067	NA	NA	beta-galactosidase [Ustilaginoidea virens]
XLOC_003827	12.65	18.23	16.85	83.71	75.47	58.05	-2.33491	4.06918	5.24627e-13	1.85524e-11	JHTR01000009.1:862604-862969:-	XLOC_003827	NA	NA	NA
XLOC_004779	24.05	16.12	25.03	56.89	55.11	50.45	-1.4874	5.31679	5.83483e-13	2.04933e-11	JHTR01000012.1:494212-495319:-	XLOC_004779	NA	NA	NA
UV8b_1248	3.6	5.77	4.16	16.82	14.79	15.74	-1.96679	4.34607	6.05089e-13	2.11801e-11	JHTR01000004.1:352842-354765:+	gene1247	NA	NA	Sas10/Utp3 family protein [Ustilaginoidea virens]
UV8b_6581	163.46	184.8	210.43	367.59	406.29	310.73	-1.1189	6.55135	1.06335e-12	3.61189e-11	JHTR01000042.1:93314-93653:-	gene6580	NA	NA	hypothetical protein UV8b_6581 [Ustilaginoidea virens]
XLOC_004141	318.17	302.8	358.73	649.63	755.67	488.69	-1.1194	8.92149	1.15837e-12	3.92173e-11	JHTR01000010.1:738555-739780:-	XLOC_004141	NA	NA	NA
UV8b_2728	4.27	8.2	9.1	26.24	24.26	20.32	-1.87935	4.79182	1.5068e-12	5.06813e-11	JHTR01000011.1:150944-152702:-	gene2727	NA	NA	putative snoRNP assembly factor Naf1 [Ustilaginoidea virens]
UV8b_4716	10.57	12.28	10.07	40.4	27.39	37.91	-1.86112	4.64694	1.83217e-12	6.12266e-11	JHTR01000023.1:309578-310616:+	gene4715	NA	NA	hypothetical protein UV8b_4716 [Ustilaginoidea virens]
UV8b_3746	59.3	58.11	41.26	115.55	134.13	119.3	-1.36863	5.41243	1.94374e-12	6.45372e-11	JHTR01000016.1:147008-147548:-	gene3745	NA	NA	hypothetical protein UV8b_3746 [Ustilaginoidea virens]
UV8b_2676	14.48	13.9	18.41	34.41	42.42	42.61	-1.51412	5.12216	2.0282e-12	6.71255e-11	JHTR01000010.1:649376-650680:+	gene2675	NA	NA	low-temperature viability protein ltv1 [Ustilaginoidea virens]
UV8b_6805	73.57	49.46	56.67	130.39	105.41	115.14	-1.14083	6.52063	2.20858e-12	7.28621e-11	JHTR01000046.1:55820-56971:-	gene6804	1;GO:0004488,molecular_function methylenetetrahydrofolate dehydrogenase (NADP+) activity	MTD1; methylenetetrahydrofolate dehydrogenase (NAD+) [EC:1.5.1.15]; K00295	methylenetetrahydrofolate dehydrogenase [Ustilaginoidea virens]
XLOC_012223	33.06	42.7	38.87	67.05	80.14	67.35	-1.06105	6.39559	2.35308e-12	7.71362e-11	JHTR01000075.1:20907-22480:+	XLOC_012223	NA	NA	NA
UV8b_7881	11.46	14.56	9.33	27.28	33.2	29.33	-1.49164	5.1823	2.55269e-12	8.31515e-11	JHTR01000075.1:69536-71554:+	gene7880	1;GO:0004190,molecular_function aspartic-type endopeptidase activity	NA	aspartic endopeptidase [Ustilaginoidea virens]
XLOC_006750	124.06	112.53	93.62	280.77	257.3	200.59	-1.32428	5.92043	2.57405e-12	8.35837e-11	JHTR01000021.1:14156-14714:+	XLOC_006750	NA	NA	NA
XLOC_011787	17.42	11.6	15.18	28.97	36.57	28.65	-1.24974	6.08299	3.94322e-12	1.25672e-10	JHTR01000066.1:92138-95141:+	XLOC_011787	NA	NA	NA
XLOC_005892	19.69	17.8	17.28	57.71	51.71	34.82	-1.56051	5.65154	4.70615e-12	1.49067e-10	JHTR01000017.1:242451-243946:+	XLOC_005892	NA	NA	NA
XLOC_013242	0	1.95	0	22.07	24.94	13.81	-4.77995	2.74619	4.91658e-12	1.55256e-10	JHTR01000271.1:5064-5634:+	XLOC_013242	NA	NA	NA
UV8b_5577	30.94	27.02	31.17	66.57	85.74	57.82	-1.38965	5.68572	5.74007e-12	1.80707e-10	JHTR01000031.1:67205-68372:-	gene5576	NA	NA	PinX1-related protein [Ustilaginoidea virens]
XLOC_011481	1.3	3.13	2.43	11.83	18.05	10.59	-2.67329	3.83822	5.92933e-12	1.86098e-10	JHTR01000060.1:113813-115585:+	XLOC_011481	NA	NA	NA
XLOC_009793	1.93	3.7	4.11	17.35	18.8	20.9	-2.68925	3.43412	6.28696e-12	1.9613e-10	JHTR01000040.1:56799-57697:+	XLOC_009793	NA	NA	NA
XLOC_009635	4.46	4.28	4.75	23.14	24.52	18.71	-2.43316	3.67081	7.76749e-12	2.38712e-10	JHTR01000038.1:50752-51743:-	XLOC_009635	NA	NA	NA
XLOC_003607	48.92	37.53	33.93	70.88	75.31	70.59	-1.01213	6.64445	8.26432e-12	2.53227e-10	JHTR01000009.1:820210-822020:+	XLOC_003607	NA	NA	NA
UV8b_5357	30.96	38.23	54.19	114.77	136.18	187.88	-1.99984	4.65467	9.2376e-12	2.82211e-10	JHTR01000029.1:162971-163283:-	gene5356	NA	NA	hypothetical protein UV8b_5357 [Ustilaginoidea virens]
UV8b_2586	108.59	128.08	140.04	284.72	293.27	221.78	-1.24788	5.90966	9.38768e-12	2.8595e-10	JHTR01000010.1:252173-252583:+	gene2585	NA	NA	rhodopsin family protein [Ustilaginoidea virens]
UV8b_8255	32.35	27.87	21.28	55.54	44.3	55.62	-1.10519	6.61026	9.71533e-12	2.94195e-10	JHTR01000099.1:30691-34392:-	gene8254	NA	NA	C2H2 type zinc finger containing protein [Ustilaginoidea virens]
UV8b_3453	256.55	372.67	304.07	565.82	543.04	612.11	-1.05143	6.33906	1.03659e-11	3.12066e-10	JHTR01000014.1:536461-536641:-	gene3452	NA	NA	mitochondrial phosphate carrier protein [Ustilaginoidea virens]
XLOC_010835	9.51	8.5	6.25	16.64	14.81	16.7	-1.15862	6.00501	1.04668e-11	3.14187e-10	JHTR01000050.1:169793-175513:+	XLOC_010835	NA	NA	NA
UV8b_1564	44.59	54.4	42.37	94.22	80.39	79.2	-1.01363	6.58784	1.06838e-11	3.1977e-10	JHTR01000005.1:639657-641200:+	gene1563	NA	FAD2; omega-6 fatty acid desaturase / acyl-lipid omega-6 desaturase (Delta-12 desaturase) [EC:1.14.19.6 1.14.19.22]; K10256	delta12 fatty acid desaturase [Ustilaginoidea virens]
UV8b_5039	15.71	18.59	16.44	33.77	29.79	38.83	-1.18878	5.74756	2.38626e-11	6.95453e-10	JHTR01000026.1:154695-156853:+	gene5038	NA	NA	RNA-binding protein of the Puf family,translational repressor [Ustilaginoidea virens]
XLOC_001004	58.03	72.93	66.43	139.04	107.39	113.96	-1.04348	6.46804	2.39091e-11	6.95453e-10	JHTR01000002.1:1018898-1019949:+	XLOC_001004	NA	NA	NA
XLOC_005953	56.26	39.36	42.92	113.19	153.98	84.51	-1.49985	6.08765	2.48303e-11	7.182e-10	JHTR01000017.1:489022-489910:-	XLOC_005953	4;GO:0003676,molecular_function nucleic acid binding;GO:0005634,cellular_component nucleus;GO:0006364,biological_process rRNA processing;GO:0008408,molecular_function 3'-5' exonuclease activity	REXO4, REX4; RNA exonuclease 4 [EC:3.1.-.-]; K18327	NA
XLOC_003664	4.36	10.46	3.48	40.69	28.5	34.27	-2.63337	3.55261	2.55345e-11	7.36506e-10	JHTR01000009.1:189743-190480:-	XLOC_003664	NA	NA	NA
UV8b_5589	214.86	200.2	157.16	372.77	375.19	390.14	-1.1553	5.70774	2.64723e-11	7.61428e-10	JHTR01000031.1:104077-104380:-	gene5588	NA	NA	Ubiquitin-NEDD8-like protein [Ustilaginoidea virens]
UV8b_4992	11.27	12.68	9	20.28	21.41	25.48	-1.19184	5.80106	2.86247e-11	8.16517e-10	JHTR01000025.1:456954-460796:-	gene4991	NA	NA	hypothetical protein UV8b_4992 [Ustilaginoidea virens]
XLOC_012965	24.28	15.64	18.26	40.61	47.49	36.25	-1.25464	5.95543	3.78484e-11	1.06782e-09	JHTR01000106.1:20043-22205:+	XLOC_012965	5;GO:0003676,molecular_function nucleic acid binding;GO:0005634,cellular_component nucleus;GO:0005737,cellular_component cytoplasm;GO:0006397,biological_process mRNA processing;GO:0008380,biological_process RNA splicing	NA	NA
XLOC_013198	26.24	39.82	18.38	53.31	85.83	81.71	-1.5516	8.19272	4.25252e-11	1.19001e-09	JHTR01000204.1:1013-6736:+	XLOC_013198	7;GO:0000166,molecular_function nucleotide binding;GO:0003677,molecular_function DNA binding;GO:0003887,molecular_function DNA-directed DNA polymerase activity;GO:0003899,molecular_function DNA-directed 5'-3' RNA polymerase activity;GO:0005739,cellular_component mitochondrion;GO:0006260,biological_process DNA replication;GO:0006351,biological_process transcription, DNA-templated	NA	NA
UV8b_7403	86.15	73.09	57.62	139.09	128.21	119.47	-1.00179	6.94338	4.55946e-11	1.26726e-09	JHTR01000060.1:180192-181460:-	gene7402	NA	NA	transcriptional activator hac1 [Ustilaginoidea virens]
XLOC_012972	30.55	25.58	15.02	66.66	62.7	58.32	-1.5562	5.02589	4.69222e-11	1.29348e-09	JHTR01000106.1:23364-24163:-	XLOC_012972	NA	NA	NA
UV8b_3045	70.26	82.67	81.59	182.62	144.2	122.14	-1.1084	6.72205	5.27094e-11	1.42109e-09	JHTR01000012.1:408556-409468:-	gene3044	NA	NA	hypothetical protein UV8b_3045 [Ustilaginoidea virens]
UV8b_8165	73.94	58.8	53.36	151.01	182.37	103.4	-1.38852	6.24383	5.93496e-11	1.58768e-09	JHTR01000085.1:63400-64126:-	gene8164	4;GO:0003735,molecular_function structural constituent of ribosome;GO:0005840,cellular_component ribosome;GO:0006412,biological_process translation;GO:0019843,molecular_function rRNA binding	RP-S11, MRPS11, rpsK; small subunit ribosomal protein S11; K02948	37S ribosomal protein S11 [Ustilaginoidea virens]
XLOC_007588	7.43	4.84	3.11	20.65	12.66	20.59	-1.98251	4.71758	6.7115e-11	1.777e-09	JHTR01000025.1:331623-333799:-	XLOC_007588	NA	NA	NA
XLOC_003994	6.95	2.78	4.32	19.23	24.06	18.82	-2.2804	3.73017	6.99485e-11	1.84728e-09	JHTR01000010.1:737405-738461:+	XLOC_003994	NA	NA	NA
UV8b_4695	46.18	60.98	69.7	159.76	156.99	129.15	-1.49686	4.99054	7.38523e-11	1.94045e-09	JHTR01000023.1:246826-247126:+	gene4694	NA	NA	hypothetical protein UV8b_4695 [Ustilaginoidea virens]
UV8b_6256	84.56	104.76	120.12	198.43	173.57	197.94	-1.05777	6.13529	7.77633e-11	2.03287e-09	JHTR01000038.1:87521-88154:+	gene6255	NA	NA	hypothetical protein UV8b_6256 [Ustilaginoidea virens]
XLOC_010387	2.45	11.77	5.22	90.31	49.05	33.42	-3.28279	3.99503	8.67704e-11	2.24636e-09	JHTR01000045.1:64390-64861:+	XLOC_010387	NA	NA	NA
XLOC_007193	7.1	3.41	3.78	35.6	27.31	27.29	-2.7954	3.23613	1.04806e-10	2.67877e-09	JHTR01000023.1:41006-41494:-	XLOC_007193	NA	NA	NA
UV8b_104	9.96	8.97	17.25	32.96	36.43	39.18	-1.75745	4.52592	1.11705e-10	2.83115e-09	JHTR01000001.1:337002-338157:+	gene103	1;GO:0003676,molecular_function nucleic acid binding	NA	RNA recognition domain-containing protein [Ustilaginoidea virens]
XLOC_005962	33.95	33.54	38.24	76.52	91.1	73.26	-1.34117	5.12527	1.11864e-10	2.83115e-09	JHTR01000017.1:520659-521325:-	XLOC_005962	NA	NA	NA
UV8b_1939	103.14	83.24	76.64	188.01	133.42	168.16	-1.07491	6.41465	1.41848e-10	3.5638e-09	JHTR01000007.1:658683-659455:+	gene1938	5;GO:0003999,molecular_function adenine phosphoribosyltransferase activity;GO:0005737,cellular_component cytoplasm;GO:0006166,biological_process purine ribonucleoside salvage;GO:0006168,biological_process adenine salvage;GO:0044209,biological_process AMP salvage	APRT, apt; adenine phosphoribosyltransferase [EC:2.4.2.7]; K00759	adenine phosphoribosyltransferase [Ustilaginoidea virens]
XLOC_004632	210.12	214.55	276.28	482.36	497.81	336.69	-1.07807	7.97711	1.62261e-10	4.06678e-09	JHTR01000012.1:622057-622823:+	XLOC_004632	NA	NA	NA
UV8b_5168	11.57	11.52	10.96	32.91	22.43	33.71	-1.57113	4.84793	1.75804e-10	4.37434e-09	JHTR01000028.1:34358-35705:-	gene5167	NA	NA	MMS4 protein [Ustilaginoidea virens]
UV8b_2561	55.09	44.22	46.43	92.17	130.38	92.27	-1.2607	5.75967	1.84753e-10	4.58595e-09	JHTR01000010.1:174654-175544:+	gene2560	NA	NA	DUF498 domain-containing protein [Ustilaginoidea virens]
XLOC_001312	12.66	12.16	20.23	44.67	76	55.76	-2.10906	4.10134	2.97055e-10	7.18359e-09	JHTR01000003.1:251848-252304:+	XLOC_001312	NA	NA	NA
UV8b_2576	187.66	119.55	129.07	267.25	299.13	233.68	-1.04227	7.98672	3.38086e-10	8.13772e-09	JHTR01000010.1:228013-229573:+	gene2575	NA	NA	methionine aminopeptidase 1 [Ustilaginoidea virens]
UV8b_2466	68.9	44.95	63.71	120.76	95.06	118.62	-1.09347	6.27181	3.67863e-10	8.81335e-09	JHTR01000009.1:749273-750224:-	gene2465	NA	NA	hypothetical protein UV8b_2466 [Ustilaginoidea virens]
XLOC_006081	22.73	20.24	24.81	47.77	55.48	44.2	-1.27723	5.24366	3.94064e-10	9.41922e-09	JHTR01000018.1:515669-516778:+	XLOC_006081	NA	NA	NA
XLOC_003920	164.92	108.7	98.19	325.56	268.82	222.15	-1.30364	6.16743	4.12857e-10	9.84564e-09	JHTR01000010.1:315476-315890:+	XLOC_003920	NA	NA	NA
UV8b_3520	114.14	92.4	76.44	194.62	198.3	172.72	-1.15877	5.66905	4.61278e-10	1.0975e-08	JHTR01000015.1:80779-81295:-	gene3519	NA	NA	BolA-like family protein [Ustilaginoidea virens]
UV8b_3896	33.17	21.24	20.03	73.45	81.71	57.99	-1.66645	4.67434	4.94468e-10	1.16839e-08	JHTR01000017.1:487641-488163:+	gene3895	1;GO:0008610,biological_process lipid biosynthetic process	NA	methoxy mycolic acid synthase 1 [Ustilaginoidea virens]
UV8b_7534	13.12	6.95	8.19	19.61	19.5	19.1	-1.20995	6.22142	5.27553e-10	1.24089e-08	JHTR01000064.1:129696-134799:+	gene7533	4;GO:0003677,molecular_function DNA binding;GO:0003899,molecular_function DNA-directed 5'-3' RNA polymerase activity;GO:0006351,biological_process transcription, DNA-templated;GO:0008270,molecular_function zinc ion binding	RPA1, POLR1A; DNA-directed RNA polymerase I subunit RPA1 [EC:2.7.7.6]; K02999	DNA-directed RNA polymerase I subunit RPA1 [Ustilaginoidea virens]
UV8b_7537	59.93	54.53	53.77	206.25	121.39	185.26	-1.79369	4.45486	5.97944e-10	1.40326e-08	JHTR01000064.1:140297-140480:-	gene7536	NA	NA	hypothetical protein UV8b_7537 [Ustilaginoidea virens]
XLOC_003401	7.71	7.41	4.69	35.44	30.52	26.57	-2.35761	3.4177	6.70006e-10	1.56527e-08	JHTR01000008.1:816217-823940:-	XLOC_003401	NA	NA	NA
XLOC_010211	138.76	111.94	140.44	210.26	324.68	232.84	-1.1273	6.33405	8.67063e-10	1.98082e-08	JHTR01000043.1:92894-93379:+	XLOC_010211	NA	NA	NA
UV8b_1443	31.5	44.69	49.05	81.49	67.15	85.39	-1.0797	6.18476	9.86817e-10	2.22486e-08	JHTR01000005.1:255104-256455:-	gene1442	5;GO:0004342,molecular_function glucosamine-6-phosphate deaminase activity;GO:0005975,biological_process carbohydrate metabolic process;GO:0006044,biological_process N-acetylglucosamine metabolic process;GO:0016787,molecular_function hydrolase activity;GO:0019262,biological_process N-acetylneuraminate catabolic process	nagB, GNPDA; glucosamine-6-phosphate deaminase [EC:3.5.99.6]; K02564	glucosamine-6-phosphate deaminase [Ustilaginoidea virens]
UV8b_7303	11.54	11.09	9.57	35.95	47.39	41.7	-2.08584	3.64388	1.04218e-09	2.34456e-08	JHTR01000057.1:171588-172187:-	gene7302	NA	NA	hypothetical protein UV8b_7303 [Ustilaginoidea virens]
XLOC_003764	0.86	2.74	1.52	6.81	9.22	8.98	-2.40461	3.44796	1.1076e-09	2.48093e-08	JHTR01000009.1:598145-600168:-	XLOC_003764	NA	NA	NA
XLOC_004065	5.66	12.42	14.64	47.83	36.09	32.22	-1.99653	4.21264	1.42273e-09	3.13244e-08	JHTR01000010.1:279433-280433:-	XLOC_004065	NA	NA	NA
UV8b_2013	24.38	21.32	22.73	48.8	45.57	39.26	-1.13127	5.50755	1.50258e-09	3.28721e-08	JHTR01000008.1:50729-52135:-	gene2012	NA	NA	electron transfer flavoprotein alpha-subunit [Ustilaginoidea virens]
UV8b_2253	71.04	59.7	122.99	251.93	177.72	279.41	-1.67028	5.01802	1.66876e-09	3.60495e-08	JHTR01000009.1:41397-41663:-	gene2252	NA	NA	hypothetical protein UV8b_2253 [Ustilaginoidea virens]
XLOC_012981	9.92	1.59	0	36.05	48.38	27.75	-3.33627	2.9766	1.70176e-09	3.66856e-08	JHTR01000109.1:8-10503:+	XLOC_012981	NA	NA	NA
UV8b_8072	11.49	4.6	5.1	32.79	33.89	26.1	-2.26721	3.60736	1.90521e-09	4.05035e-08	JHTR01000081.1:68836-69570:+	gene8071	NA	NA	hypothetical protein UV8b_8072 [Ustilaginoidea virens]
UV8b_2422	76.61	90.69	96.8	214.49	208.44	147.61	-1.27311	5.51487	2.05851e-09	4.34687e-08	JHTR01000009.1:606422-606835:-	gene2421	NA	NA	hypothetical protein UV8b_2422 [Ustilaginoidea virens]
XLOC_012010	23.02	21.22	23.54	55.42	59.52	48.28	-1.42265	4.6321	2.56455e-09	5.3498e-08	JHTR01000071.1:149589-150314:+	XLOC_012010	NA	NA	NA
UV8b_6473	23.52	20.53	22.78	66.57	128.35	78.48	-2.15425	3.96087	3.26222e-09	6.7237e-08	JHTR01000041.1:60425-60825:+	gene6472	NA	NA	hypothetical protein UV8b_6473 [Ustilaginoidea virens]
XLOC_011458	20.1	17.82	16.06	42.94	35.12	32.44	-1.20272	5.38907	3.51721e-09	7.19183e-08	JHTR01000059.1:105183-106825:-	XLOC_011458	NA	NA	NA
UV8b_1081	111.72	53.65	92.58	173.93	174.38	219.7	-1.31248	5.70581	6.76452e-09	1.32292e-07	JHTR01000003.1:766293-766665:-	gene1080	4;GO:0005623,cellular_component cell;GO:0006662,biological_process glycerol ether metabolic process;GO:0015035,molecular_function protein disulfide oxidoreductase activity;GO:0045454,biological_process cell redox homeostasis	NA	CRE-TRX-1 protein [Ustilaginoidea virens]
UV8b_6626	223.72	129	111.49	373.32	355.19	265.75	-1.26979	8.4378	7.53082e-09	1.46172e-07	JHTR01000042.1:256796-259711:-	gene6625	6;GO:0004828,molecular_function serine-tRNA ligase activity;GO:0005524,molecular_function ATP binding;GO:0005737,cellular_component cytoplasm;GO:0006434,biological_process seryl-tRNA aminoacylation;GO:0016260,biological_process selenocysteine biosynthetic process;GO:0097056,biological_process selenocysteinyl-tRNA(Sec) biosynthetic process	SARS, serS; seryl-tRNA synthetase [EC:6.1.1.11]; K01875	putative serine-tRNA ligase, cytosolic [Ustilaginoidea virens]
UV8b_7022	60.24	47.74	42.37	88.01	121.54	80.96	-1.10271	6.18826	7.54542e-09	1.4618e-07	JHTR01000050.1:96909-98687:-	gene7021	NA	NA	hypothetical protein UV8b_7022 [Ustilaginoidea virens]
XLOC_006173	0	0	0	7.32	3.19	4.79	-6.65452	2.2275	8.05729e-09	1.55513e-07	JHTR01000018.1:580505-582197:-	XLOC_006173	NA	NA	NA
UV8b_8030	17.24	16.94	8.35	28.47	41.02	35.35	-1.44684	5.19557	9.19753e-09	1.76203e-07	JHTR01000080.1:79188-80661:+	gene8029	NA	NA	TruB family pseudouridylate synthase containing protein [Ustilaginoidea virens]
XLOC_009496	74.88	50.47	46.51	118.56	98.08	89.72	-1.00481	7.52386	9.4062e-09	1.79867e-07	JHTR01000037.1:249136-251479:+	XLOC_009496	NA	NA	NA
UV8b_3540	47.38	35.86	56.6	140.09	84	115.96	-1.4712	5.06033	1.03691e-08	1.97185e-07	JHTR01000015.1:140231-140633:+	gene3539	NA	NA	GPR/FUN34 family protein [Ustilaginoidea virens]
XLOC_012281	67.67	47.75	51.49	117.53	157.31	102.83	-1.32628	5.2571	1.07215e-08	2.02437e-07	JHTR01000075.1:93196-93614:-	XLOC_012281	NA	NA	NA
UV8b_351	48.91	32.7	31.38	70.68	72.8	58.1	-1.00023	6.82394	1.07921e-08	2.03353e-07	JHTR01000001.1:1415194-1417441:-	gene350	4;GO:0003746,molecular_function translation elongation factor activity;GO:0003924,molecular_function GTPase activity;GO:0005525,molecular_function GTP binding;GO:0005737,cellular_component cytoplasm	NA	elongation factor G 1 precursor [Ustilaginoidea virens]
XLOC_001376	4.58	4.4	2.44	14.27	17.05	10.42	-1.99144	3.80734	1.1705e-08	2.1896e-07	JHTR01000003.1:573808-575319:+	XLOC_001376	NA	NA	NA
UV8b_7762	17.56	29.14	11.06	46.4	63.91	54.43	-1.65119	4.77214	1.25433e-08	2.32118e-07	JHTR01000072.1:22196-23093:-	gene7761	NA	NA	hypothetical protein UV8b_7762 [Ustilaginoidea virens]
UV8b_7547	107.84	59.77	64.28	156.31	180.65	125.06	-1.16049	7.14954	1.64618e-08	2.9614e-07	JHTR01000064.1:167540-168861:-	gene7546	6;GO:0005524,molecular_function ATP binding;GO:0005737,cellular_component cytoplasm;GO:0010498,biological_process proteasomal protein catabolic process;GO:0016887,molecular_function ATPase activity;GO:0022623,cellular_component proteasome-activating nucleotidase complex;GO:0043335,biological_process protein unfolding	NA	ATPase family AAA domain-containing protein 1 [Ustilaginoidea virens]
UV8b_4194	7.36	11.11	8.96	46.92	24.28	34.18	-2.11761	3.73115	2.1268e-08	3.76695e-07	JHTR01000019.1:435615-436261:-	gene4193	NA	NA	secretory phospholipase a2 [Ustilaginoidea virens]
UV8b_5082	7.4	11.85	5.26	30.72	79.75	85.38	-3.08023	3.20839	2.25557e-08	3.97457e-07	JHTR01000026.1:307386-307620:+	gene5081	NA	NA	hypothetical protein UV8b_5082 [Ustilaginoidea virens]
UV8b_2630	4.36	5.02	3.72	13.88	8.95	14.94	-1.70839	4.16927	2.53918e-08	4.4215e-07	JHTR01000010.1:412616-415225:-	gene2629	NA	NA	putative general amino acid permease (Agp2) [Ustilaginoidea virens]
XLOC_008265	34.86	34.82	31.94	54.99	62.25	72.38	-1.06498	5.36057	3.56035e-08	6.07672e-07	JHTR01000029.1:121022-121976:-	XLOC_008265	4;GO:0005507,molecular_function copper ion binding;GO:0005758,cellular_component mitochondrial intermembrane space;GO:0006825,biological_process copper ion transport;GO:0016531,molecular_function copper chaperone activity	NA	NA
XLOC_004085	0.94	1.81	0	13.66	13.03	10.85	-3.7122	2.3527	3.61026e-08	6.1315e-07	JHTR01000010.1:369998-370612:-	XLOC_004085	NA	NA	NA
XLOC_000722	6.89	9.92	8.56	22.63	33.57	21.06	-1.73526	4.14081	3.99248e-08	6.70348e-07	JHTR01000001.1:1980708-1981751:-	XLOC_000722	NA	NA	NA
UV8b_3937	106.66	104.45	147.06	238.77	228.59	199.6	-1.06697	5.58389	4.14868e-08	6.95442e-07	JHTR01000017.1:618850-619480:+	gene3936	NA	NA	hypothetical protein UV8b_3937 [Ustilaginoidea virens]
UV8b_4220	62.07	55.14	23.14	119.18	105.1	120.43	-1.4569	4.95678	5.13939e-08	8.47753e-07	JHTR01000019.1:507492-508079:+	gene4219	NA	NA	hypothetical protein UV8b_4220 [Ustilaginoidea virens]
UV8b_4694	47.22	68.02	61.62	98.01	119.93	116.37	-1.0756	5.40536	5.49937e-08	9.02806e-07	JHTR01000023.1:246254-246795:+	gene4693	NA	NA	hypothetical protein UV8b_4694 [Ustilaginoidea virens]
UV8b_2559	100.27	93.7	63.52	194.08	158.53	193.27	-1.25517	4.88697	5.76474e-08	9.40391e-07	JHTR01000010.1:172402-172615:+	gene2558	NA	NA	hypothetical protein UV8b_2559 [Ustilaginoidea virens]
XLOC_000597	3.65	8.17	3.88	18.92	43.03	29.31	-2.61728	3.17569	6.4671e-08	1.04018e-06	JHTR01000001.1:1036463-1036999:-	XLOC_000597	NA	NA	NA
XLOC_002669	1.41	0.68	1.51	10.27	9.79	10.37	-3.16428	2.49307	7.76176e-08	1.24068e-06	JHTR01000007.1:200422-201239:+	XLOC_002669	NA	NA	NA
UV8b_78	45.6	26.95	37.37	70.73	64.79	62.01	-1.0174	5.90749	8.41999e-08	1.34382e-06	JHTR01000001.1:272155-273351:+	gene77	NA	NA	hypothetical protein UV8b_78 [Ustilaginoidea virens]
XLOC_001747	23.21	25.89	14.36	42.74	48.41	48.68	-1.29016	4.75099	8.62342e-08	1.37156e-06	JHTR01000004.1:239486-240373:+	XLOC_001747	NA	NA	NA
UV8b_3494	4.17	8.67	7.4	22.35	18.18	24.04	-1.84201	3.67312	9.95045e-08	1.55444e-06	JHTR01000015.1:25416-26482:+	gene3493	NA	NA	UPF0047 domain containing protein [Ustilaginoidea virens]
XLOC_004870	1.06	2.04	1.13	12.14	16.36	14.49	-3.34495	2.3825	1.07995e-07	1.68452e-06	JHTR01000013.1:297219-297762:+	XLOC_004870	NA	NA	NA
UV8b_769	23.23	22.32	13.92	44.46	41.36	43.41	-1.27985	4.69667	1.10976e-07	1.72322e-06	JHTR01000002.1:816174-817044:+	gene768	5;GO:0000774,molecular_function adenyl-nucleotide exchange factor activity;GO:0005737,cellular_component cytoplasm;GO:0006457,biological_process protein folding;GO:0042803,molecular_function protein homodimerization activity;GO:0051087,molecular_function chaperone binding	NA	mitochondrial co-chaperone GrpE [Ustilaginoidea virens]
UV8b_5518	50.69	80.78	79.79	131.54	124.16	126.88	-1.02603	5.6601	1.13337e-07	1.7546e-06	JHTR01000030.1:281827-282458:-	gene5517	NA	NA	hypothetical protein UV8b_5518 [Ustilaginoidea virens]
UV8b_7538	67.91	28.99	34.16	113.56	124.87	102.88	-1.53732	4.62745	1.16167e-07	1.79036e-06	JHTR01000064.1:140895-141328:+	gene7537	NA	NA	hypothetical protein UV8b_7538 [Ustilaginoidea virens]
UV8b_2372	40.16	33.75	32.09	72.07	64.39	61.42	-1.06847	5.16488	1.4243e-07	2.1565e-06	JHTR01000009.1:436239-436929:+	gene2371	NA	NA	hypothetical protein UV8b_2372 [Ustilaginoidea virens]
XLOC_004675	2.36	4.53	3.77	15.89	32.64	21	-2.77308	2.85412	1.42751e-07	2.1582e-06	JHTR01000012.1:119487-119977:-	XLOC_004675	NA	NA	NA
XLOC_012372	6.97	2.68	4.46	18.81	27.9	40.94	-2.75918	2.98965	1.46541e-07	2.19939e-06	JHTR01000077.1:71633-72047:-	XLOC_012372	NA	NA	NA
UV8b_1244	19.99	21.6	31.95	77.81	69.24	76	-1.77281	3.62626	1.4702e-07	2.20338e-06	JHTR01000004.1:339112-339343:-	gene1243	NA	NA	hypothetical protein UV8b_1244 [Ustilaginoidea virens]
UV8b_1343	6.64	5.55	5.23	13.79	14.68	12.12	-1.37054	4.32718	1.4963e-07	2.23924e-06	JHTR01000004.1:654861-656859:+	gene1342	NA	NA	nuclear export protein Noc3 [Ustilaginoidea virens]
UV8b_3895	44.2	21.23	30.47	76.91	82.06	69.54	-1.41287	4.62541	1.5319e-07	2.2859e-06	JHTR01000017.1:487040-487522:+	gene3894	NA	NA	methoxy mycolic acid synthase 1 [Ustilaginoidea virens]
UV8b_8364	100.3	66.84	85.05	144.46	160.7	182.48	-1.11982	5.15429	1.61872e-07	2.39468e-06	JHTR01000125.1:7989-8321:-	gene8363	NA	NA	hypothetical protein UV8b_8364 [Ustilaginoidea virens]
UV8b_5033	14.64	13.64	10.55	29.49	21.2	36.12	-1.34177	4.87416	1.69202e-07	2.49241e-06	JHTR01000026.1:142393-143734:+	gene5032	NA	NA	hypothetical protein UV8b_5033 [Ustilaginoidea virens]
XLOC_000001	7.27	3.1	2.58	20.11	13.67	25.4	-2.35356	3.27849	1.84564e-07	2.70327e-06	JHTR01000001.1:19697-20412:+	XLOC_000001	NA	NA	NA
UV8b_1942	6.82	4.48	7.27	13.04	15.47	19.95	-1.55416	4.23264	2.00931e-07	2.9264e-06	JHTR01000007.1:667852-669728:-	gene1941	NA	NA	hypothetical protein UV8b_1942 [Ustilaginoidea virens]
UV8b_131	14.12	16.07	15.04	32.56	24.95	40.58	-1.30058	4.7839	2.53436e-07	3.63974e-06	JHTR01000001.1:419641-420901:+	gene130	3;GO:0015103,molecular_function inorganic anion transmembrane transporter activity;GO:0015297,molecular_function antiporter activity;GO:0016021,cellular_component integral component of membrane	NA	putative arsenite efflux transporter [Ustilaginoidea virens]
XLOC_011666	6.69	11.06	11.87	20.43	22.87	21.43	-1.28771	4.65354	2.62453e-07	3.75871e-06	JHTR01000063.1:40544-42366:-	XLOC_011666	3;GO:0005886,cellular_component plasma membrane;GO:0016021,cellular_component integral component of membrane;GO:0055085,biological_process transmembrane transport	NA	NA
UV8b_7464	35.93	38.96	54.33	87.82	92.79	76.59	-1.15683	5.03322	2.62934e-07	3.75871e-06	JHTR01000062.1:16100-16598:-	gene7463	NA	NA	CorA family metal ion transporter [Ustilaginoidea virens]
XLOC_011765	1.78	4.27	5.69	17.09	8.91	20.54	-2.17168	3.78621	2.76344e-07	3.9359e-06	JHTR01000065.1:124150-125447:-	XLOC_011765	NA	NA	NA
XLOC_011999	11.15	11.07	13.46	23.92	27.46	21.05	-1.17569	4.83794	3.21873e-07	4.49143e-06	JHTR01000071.1:115848-117457:+	XLOC_011999	NA	NA	NA
UV8b_1505	19.89	16.2	17.04	43.08	31.28	30.38	-1.1559	5.17738	3.24298e-07	4.51917e-06	JHTR01000005.1:469580-471056:-	gene1504	NA	NA	mannosyltransferase [Ustilaginoidea virens]
UV8b_5596	44.09	48.77	59.79	108.17	94.62	88.29	-1.10386	5.03734	3.68484e-07	5.10049e-06	JHTR01000031.1:117051-117666:+	gene5595	NA	RPB4, POLR2D; DNA-directed RNA polymerase II subunit RPB4; K03012	RNA polymerase Rpb4 family protein [Ustilaginoidea virens]
XLOC_004788	22.49	21.6	39.93	85.59	153.87	70.76	-2.01882	3.94216	3.71534e-07	5.13583e-06	JHTR01000012.1:527502-527806:-	XLOC_004788	NA	NA	NA
UV8b_5887	25.18	29.36	24.91	78.39	77.51	54.69	-1.55276	4.02476	4.63906e-07	6.34476e-06	JHTR01000033.1:219691-220012:-	gene5886	NA	NA	hypothetical protein UV8b_5887 [Ustilaginoidea virens]
UV8b_2250	40.72	35.2	20.61	60.23	76.79	70.47	-1.25141	4.87831	4.68247e-07	6.38721e-06	JHTR01000009.1:33578-34219:+	gene2249	NA	NA	methyltransferase lae1 [Ustilaginoidea virens]
XLOC_004047	30.38	24.69	22.41	86.11	55.76	51.47	-1.49304	4.54315	4.94365e-07	6.64689e-06	JHTR01000010.1:209649-210463:-	XLOC_004047	NA	NA	NA
XLOC_003274	4.97	4.39	6.13	10.44	8.65	9.73	-1.07828	5.07151	5.14834e-07	6.89517e-06	JHTR01000008.1:286270-291018:-	XLOC_003274	NA	NA	NA
XLOC_001460	1.39	0	4.45	23.1	10.71	21.88	-3.38929	2.43573	5.25768e-07	7.03249e-06	JHTR01000003.1:897365-897780:+	XLOC_001460	NA	NA	NA
XLOC_001431	8.08	6.21	5.86	16.45	11.95	17.98	-1.38549	4.38679	5.43986e-07	7.26676e-06	JHTR01000003.1:774500-776438:+	XLOC_001431	NA	NA	NA
XLOC_003640	0	2.87	6.36	17.03	26.41	12.51	-2.72393	3.16067	5.52866e-07	7.34735e-06	JHTR01000009.1:98494-99396:-	XLOC_003640	NA	NA	NA
XLOC_009131	13.63	21.41	13.2	61.71	41.95	37.67	-1.71229	3.97372	5.60881e-07	7.4252e-06	JHTR01000034.1:291319-291878:+	XLOC_009131	NA	NA	NA
XLOC_007077	40.2	27.8	29.12	88.45	81.68	62.39	-1.41771	4.35769	5.64377e-07	7.46192e-06	JHTR01000023.1:101801-102160:+	XLOC_007077	NA	NA	NA
XLOC_004117	4.45	4.75	7.9	15.4	14.47	16.6	-1.61767	3.73239	5.98858e-07	7.86743e-06	JHTR01000010.1:514923-516141:-	XLOC_004117	NA	NA	NA
UV8b_2571	26.75	23.2	12.87	60.9	58.44	38.01	-1.47542	4.65656	6.37226e-07	8.3291e-06	JHTR01000010.1:214312-214981:-	gene2570	1;GO:0005525,molecular_function GTP binding	NUG2, GNL2; nuclear GTP-binding protein; K14537	GTP-binding family protein [Ustilaginoidea virens]
UV8b_5307	43.29	36.04	30.75	56.91	77.01	85.76	-1.15366	5.07571	7.26651e-07	9.26345e-06	JHTR01000028.1:436821-437421:+	gene5306	3;GO:0004045,molecular_function aminoacyl-tRNA hydrolase activity;GO:0005737,cellular_component cytoplasm;GO:0006412,biological_process translation	NA	mitochondrial peptidyl-tRNA hydrolase [Ustilaginoidea virens]
XLOC_008303	35.74	34.33	32.37	77.9	77.03	71.22	-1.30043	4.21359	8.28012e-07	1.04524e-05	JHTR01000029.1:242440-242846:-	XLOC_008303	NA	NA	NA
XLOC_003066	44.5	35.31	44.66	89.7	114.18	54.79	-1.21257	5.84004	8.40898e-07	1.06021e-05	JHTR01000008.1:170455-171658:+	XLOC_003066	NA	NA	NA
UV8b_2387	38	27.18	22.82	55.8	60.98	43.24	-1.0211	5.89986	8.60372e-07	1.08344e-05	JHTR01000009.1:504603-506504:-	gene2386	NA	NA	serine/threonine-protein phosphatase 5 [Ustilaginoidea virens]
XLOC_003184	12.83	19.71	17.08	33.28	38.51	32.29	-1.2183	4.5712	9.73168e-07	1.21658e-05	JHTR01000008.1:691952-693051:+	XLOC_003184	NA	NA	NA
XLOC_012786	3.69	4.05	5.05	10.93	29.19	13.81	-2.18951	3.62975	1.00845e-06	1.2531e-05	JHTR01000092.1:34897-36460:+	XLOC_012786	NA	NA	NA
UV8b_2061	13.45	18.66	16.72	26.37	28.18	34.48	-1.03478	5.18827	1.14012e-06	1.40488e-05	JHTR01000008.1:213505-215237:+	gene2060	NA	NA	putative integral membrane protein [Ustilaginoidea virens]
UV8b_7974	18.32	13.2	16.59	27.58	31.74	31.23	-1.07409	4.90135	1.19311e-06	1.46398e-05	JHTR01000078.1:37861-39212:+	gene7973	NA	NA	PH domain-containing protein [Ustilaginoidea virens]
UV8b_1139	8.69	6.54	12.89	25.5	17.46	21.41	-1.38392	4.61906	1.3357e-06	1.62455e-05	JHTR01000003.1:952046-953858:-	gene1138	NA	NA	cell agglutination protein mam3 [Ustilaginoidea virens]
XLOC_012507	478.55	413.78	389.59	996.72	451.75	1343.35	-1.28913	9.27991	1.46684e-06	1.76946e-05	JHTR01000080.1:2188-9126:-	XLOC_012507	NA	NA	NA
UV8b_3847	22.32	22.59	16.06	43.2	34.36	37.96	-1.09298	4.86918	1.62612e-06	1.93979e-05	JHTR01000016.1:465247-466362:-	gene3846	NA	NA	MYB DNA-binding domain-containing protein [Ustilaginoidea virens]
XLOC_010888	34.39	46.4	39.25	73.08	56.72	86.73	-1.03201	5.35218	1.62664e-06	1.93979e-05	JHTR01000051.1:70709-71414:+	XLOC_010888	NA	NA	NA
XLOC_012031	11.02	17.15	17	24.85	29.25	31.09	-1.07717	5.079	1.6902e-06	2.01303e-05	JHTR01000071.1:80399-82031:-	XLOC_012031	NA	NA	NA
UV8b_7136	34.62	29.41	34.76	63.57	77.89	46.08	-1.07696	5.38403	2.06056e-06	2.41513e-05	JHTR01000053.1:25876-26980:+	gene7135	NA	NA	FK506 suppressor Sfk1 [Ustilaginoidea virens]
UV8b_8042	30.51	43.96	29.8	58.06	70.46	63.12	-1.02756	5.10122	2.19893e-06	2.557e-05	JHTR01000080.1:115342-116023:+	gene8041	NA	NA	hypothetical protein UV8b_8042 [Ustilaginoidea virens]
UV8b_7646	17.22	26.81	21.51	34.52	42.97	54.19	-1.16841	5.03655	2.46146e-06	2.83356e-05	JHTR01000067.1:79910-80882:-	gene7645	NA	DPP1, DPPL, PLPP4_5; diacylglycerol diphosphate phosphatase / phosphatidate phosphatase [EC:3.1.3.81 3.1.3.4]; K18693	phosphatidic acid phosphatase beta [Ustilaginoidea virens]
XLOC_002124	21.69	25.73	29.22	69.51	36.33	50.84	-1.21981	5.19342	2.4687e-06	2.83873e-05	JHTR01000005.1:354757-355726:+	XLOC_002124	NA	NA	NA
UV8b_6738	8.8	13.29	8.04	30.67	18.39	25.72	-1.48883	4.10675	2.65865e-06	3.0335e-05	JHTR01000045.1:37857-38775:+	gene6737	NA	NA	hypothetical protein UV8b_6738 [Ustilaginoidea virens]
UV8b_6679	27.49	50.16	58.57	99.85	114.25	106.66	-1.39297	4.06914	2.7998e-06	3.184e-05	JHTR01000044.1:104650-104915:+	gene6678	NA	NA	glucose repressible protein grg1 [Ustilaginoidea virens]
UV8b_6445	17.22	21.1	17.72	48.08	32.91	32.39	-1.19182	4.83432	2.9571e-06	3.33587e-05	JHTR01000040.1:288665-289637:+	gene6444	2;GO:0018662,molecular_function phenol 2-monooxygenase activity;GO:0071949,molecular_function FAD binding	NA	phenol 2-monooxygenase [Ustilaginoidea virens]
UV8b_3184	55.44	70.47	62.54	111.7	168.18	100.9	-1.15532	5.08158	3.02493e-06	3.38779e-05	JHTR01000013.1:177069-177423:+	gene3183	NA	NA	hypothetical protein UV8b_3184 [Ustilaginoidea virens]
UV8b_1203	6.95	8.43	10.52	15.95	20.84	17.26	-1.2117	4.43796	3.27454e-06	3.64363e-05	JHTR01000004.1:148066-149792:+	gene1202	NA	NA	hydroxyacyl-thioester dehydratase-like protein [Ustilaginoidea virens]
UV8b_1658	28.58	23.04	24.47	53.5	33.78	47.64	-1.01375	5.36271	3.92229e-06	4.28135e-05	JHTR01000005.1:924128-925259:-	gene1657	NA	NA	Sas10/Utp3/C1D family protein [Ustilaginoidea virens]
UV8b_4820	6.94	4.91	8.95	22.74	13.49	14.93	-1.48707	4.32357	4.23321e-06	4.57666e-05	JHTR01000024.1:92970-95146:+	gene4819	NA	NA	hypothetical protein UV8b_4820 [Ustilaginoidea virens]
XLOC_000252	16.31	26.51	37.43	71.63	57.95	55.27	-1.37943	4.40718	4.33161e-06	4.67379e-05	JHTR01000001.1:1412820-1413400:+	XLOC_000252	NA	NA	NA
UV8b_1518	16.6	27.2	21.85	40.55	66.16	45.07	-1.34233	4.44978	4.3417e-06	4.67979e-05	JHTR01000005.1:511092-511844:-	gene1517	NA	NA	hypothetical protein UV8b_1518 [Ustilaginoidea virens]
XLOC_011535	4.19	5.67	4.06	11.67	10.27	7.79	-1.2509	4.51669	5.32601e-06	5.66389e-05	JHTR01000061.1:102761-105790:+	XLOC_011535	NA	NA	NA
XLOC_011217	5.05	10.18	5.38	28.28	30.29	11.11	-1.89872	4.14218	5.68029e-06	5.98294e-05	JHTR01000056.1:187166-188466:+	XLOC_011217	NA	NA	NA
UV8b_6252	7.97	9.42	6.53	13.67	15.56	18.32	-1.15028	4.54609	5.95887e-06	6.25318e-05	JHTR01000038.1:76240-78423:-	gene6251	NA	NA	putative alkaline serine protease AorO [Ustilaginoidea virens]
XLOC_005509	29.11	14.46	23.53	46.89	51	44.22	-1.24378	4.37874	6.66052e-06	6.87765e-05	JHTR01000015.1:140823-141478:-	XLOC_005509	NA	NA	NA
UV8b_4831	63.09	90.88	47.05	117.86	199.09	155.48	-1.36382	4.39721	6.87372e-06	7.06953e-05	JHTR01000024.1:141855-142142:-	gene4830	NA	NA	hypothetical protein UV8b_4831 [Ustilaginoidea virens]
UV8b_20	16.98	8.54	12.92	27.69	36.09	27.98	-1.4014	4.0157	7.55215e-06	7.7135e-05	JHTR01000001.1:81576-82544:+	gene19	NA	NA	hypothetical protein UV8b_20 [Ustilaginoidea virens]
UV8b_2975	19.52	12.1	15.1	25.82	23.27	34.02	-1.00967	5.35111	8.66333e-06	8.67678e-05	JHTR01000012.1:205362-207195:+	gene2974	NA	NA	putative zinc finger protein crol gamma [Ustilaginoidea virens]
XLOC_009679	1.25	1.8	1.33	9.1	11.57	5.25	-2.61584	2.46758	8.79292e-06	8.78102e-05	JHTR01000038.1:268992-269955:-	XLOC_009679	5;GO:0003677,molecular_function DNA binding;GO:0005634,cellular_component nucleus;GO:0006313,biological_process transposition, DNA-mediated;GO:0015074,biological_process DNA integration;GO:0032502,biological_process developmental process	NA	NA
UV8b_5154	63.43	37.57	27.03	74.61	86.26	95.35	-1.16164	5.16232	9.35209e-06	9.28554e-05	JHTR01000027.1:425276-426272:-	gene5153	NA	NA	protein VTS [Ustilaginoidea virens]
UV8b_1351	9.16	9.57	8.49	21.09	15.94	16.71	-1.15632	4.36448	9.3675e-06	9.29191e-05	JHTR01000004.1:684687-686184:+	gene1350	NA	NA	alpha-1,2-mannosidase family protein [Ustilaginoidea virens]
UV8b_4773	58.51	32.42	39.56	73.57	81.41	83.79	-1.03623	5.01765	9.61341e-06	9.48461e-05	JHTR01000023.1:489218-489731:-	gene4772	NA	NA	hypothetical protein UV8b_4773 [Ustilaginoidea virens]
UV8b_3375	6.65	4.7	9.69	19.24	14	14.31	-1.36116	4.30907	9.84836e-06	9.66675e-05	JHTR01000014.1:304653-306547:+	gene3374	NA	NA	hypothetical protein UV8b_3375 [Ustilaginoidea virens]
UV8b_7583	61.43	25.6	56.8	85.41	101.71	97.25	-1.15035	5.17706	1.11236e-05	0.000108156	JHTR01000066.1:48057-48658:+	gene7582	NA	DAM1; DASH complex subunit DAM1; K02307	putative DASH complex component Dam1 [Ustilaginoidea virens]
UV8b_439	46.13	22.78	70.2	108.06	87.24	110.57	-1.31787	5.06366	1.34188e-05	0.000128417	JHTR01000001.1:1903957-1904504:-	gene438	NA	NA	putative lipase/esterase family protein [Ustilaginoidea virens]
UV8b_7399	20.16	25.23	31.89	60.23	37.61	44.84	-1.07044	5.16474	1.43689e-05	0.000136372	JHTR01000060.1:163784-164729:+	gene7398	NA	NA	mannosyl phosphorylinositol ceramide synthase SUR1 [Ustilaginoidea virens]
UV8b_6809	58.85	63.05	65.11	145.66	115	99.71	-1.11725	4.598	1.49754e-05	0.000141608	JHTR01000046.1:69841-70531:-	gene6808	NA	cdd, CDA; cytidine deaminase [EC:3.5.4.5]; K01489	cytidine deaminase [Ustilaginoidea virens]
XLOC_004711	11.31	9.05	13.38	20.86	29.97	23.06	-1.27485	4.09815	1.52804e-05	0.000144228	JHTR01000012.1:250475-251427:-	XLOC_004711	NA	NA	NA
XLOC_003085	1.63	2.35	6.08	16.92	20.08	9.41	-2.33289	2.89375	1.53407e-05	0.000144665	JHTR01000008.1:243596-244368:+	XLOC_003085	NA	NA	NA
UV8b_8422	7.7	13.73	25.77	37.66	35.54	56.5	-1.63856	4.04017	1.56116e-05	0.000146817	JHTR01000371.1:2321-2846:+	gene8421	NA	NA	hypothetical protein UV8b_8422 [Ustilaginoidea virens]
UV8b_1300	15.61	7.36	6.35	21.5	20.53	19.64	-1.23704	4.9864	1.70709e-05	0.00015938	JHTR01000004.1:533281-535380:-	gene1299	NA	NA	ribosome biogenesis protein Kri1 [Ustilaginoidea virens]
UV8b_8152	35.29	16.4	25.47	44.9	57.84	62.09	-1.25622	4.40712	1.80802e-05	0.000168044	JHTR01000083.1:89759-90492:-	gene8151	NA	NA	hypothetical protein UV8b_8152 [Ustilaginoidea virens]
UV8b_7163	16.97	11.23	7.33	26.66	22.95	18.76	-1.10916	5.47657	1.81867e-05	0.000168881	JHTR01000053.1:99331-101963:-	gene7162	NA	NA	AdoMet-dependent rRNA methyltransferase spb1 [Ustilaginoidea virens]
XLOC_007164	7.67	6.03	17.08	29.67	28.98	21.93	-1.55926	4.00786	1.93432e-05	0.000178179	JHTR01000023.1:463705-464533:+	XLOC_007164	NA	NA	NA
XLOC_002528	2.4	4.09	3.12	12.44	6.97	6.7	-1.61411	3.8072	1.96879e-05	0.000181031	JHTR01000006.1:564215-566529:+	XLOC_002528	NA	NA	NA
XLOC_011161	9.88	15.19	18.95	30.78	63.91	47.68	-1.81166	3.28499	2.00926e-05	0.000184423	JHTR01000055.1:178584-178934:+	XLOC_011161	NA	NA	NA
XLOC_008081	6.35	9.59	8.7	16.01	23.75	30.46	-1.65809	3.45557	2.12976e-05	0.000193932	JHTR01000028.1:203653-204461:-	XLOC_008081	NA	NA	NA
UV8b_4930	41.76	31.52	38.14	66.57	62	82.91	-1.10369	4.44999	2.14385e-05	0.000194529	JHTR01000024.1:482246-482633:-	gene4929	NA	NA	thyroid hormone receptor interactor 12 [Ustilaginoidea virens]
XLOC_010027	6.06	7.28	9.68	20.44	37.32	25.42	-1.95755	2.91214	2.2168e-05	0.000200268	JHTR01000041.1:77401-77782:-	XLOC_010027	NA	NA	NA
XLOC_010236	25.29	21.43	20.6	71.03	38.93	48.37	-1.41912	3.97807	2.26846e-05	0.000204399	JHTR01000043.1:113337-113725:-	XLOC_010236	NA	NA	NA
XLOC_012631	5.12	4.92	5.18	7.97	11.43	12.09	-1.20023	4.19712	2.30303e-05	0.000207333	JHTR01000082.1:57660-60002:-	XLOC_012631	NA	NA	NA
XLOC_012397	5.04	3.52	9.75	15.68	13.39	15.84	-1.48092	3.83119	2.38131e-05	0.00021308	JHTR01000078.1:33624-34885:+	XLOC_012397	NA	NA	NA
XLOC_006048	0.65	1.24	1.38	7.39	5.98	6.79	-2.71245	2.19371	2.4112e-05	0.000215381	JHTR01000018.1:370166-371058:+	XLOC_006048	NA	NA	NA
UV8b_8171	19.04	17.03	12.59	27.94	31.34	31.68	-1.05615	4.41632	2.51863e-05	0.000223772	JHTR01000086.1:53421-54300:-	gene8170	NA	NA	serine threonine protein kinase [Ustilaginoidea virens]
XLOC_011634	11.35	8.18	9.68	24.74	27.09	15.48	-1.35039	4.08955	2.5203e-05	0.000223772	JHTR01000063.1:43436-44453:+	XLOC_011634	NA	NA	NA
XLOC_012406	13.32	9.59	7.8	23.49	19.47	23.74	-1.28997	3.91963	3.00682e-05	0.000262677	JHTR01000078.1:63123-63990:+	XLOC_012406	NA	NA	NA
XLOC_006300	20.36	28.36	26.03	43.32	59.55	43.78	-1.11181	4.42976	3.02168e-05	0.000263752	JHTR01000019.1:494738-495407:+	XLOC_006300	NA	NA	NA
UV8b_4148	11.54	11.08	6.88	21.55	19.89	17.42	-1.15112	4.27472	3.04842e-05	0.000265189	JHTR01000019.1:290128-291379:+	gene4147	NA	NA	tat pathway signal sequence [Ustilaginoidea virens]
XLOC_010497	16.4	7.56	16.77	36.08	26.25	26.14	-1.30143	4.31594	3.21382e-05	0.000278639	JHTR01000046.1:135011-135941:+	XLOC_010497	NA	NA	NA
XLOC_004363	16.25	11.71	16.59	27.76	33.36	19.88	-1.0168	5.17462	3.33672e-05	0.000287364	JHTR01000011.1:197517-199222:-	XLOC_004363	NA	NA	NA
XLOC_003798	7.73	4.24	3.53	14.32	12.74	12.73	-1.5156	3.41148	3.45723e-05	0.00029626	JHTR01000009.1:751493-752650:-	XLOC_003798	NA	NA	NA
XLOC_010310	25.94	20.24	20.73	57.22	72.39	37.41	-1.45188	3.85785	3.53522e-05	0.000302441	JHTR01000044.1:32091-32515:-	XLOC_010310	NA	NA	NA
UV8b_7708	19.7	23.28	19.37	37.74	44.31	57.2	-1.31881	3.78464	3.62247e-05	0.000308579	JHTR01000069.1:123233-123748:+	gene7707	NA	NA	gamma-glutamyltranspeptidase periplasmic precursor [Ustilaginoidea virens]
XLOC_010652	4.07	1.95	5.41	11.6	18.77	14.92	-2.1007	2.6462	4.06416e-05	0.000341191	JHTR01000048.1:144818-145386:+	XLOC_010652	NA	NA	NA
XLOC_011155	8.91	0	9.5	39.32	34.31	21.04	-2.49346	2.54601	4.59813e-05	0.000382289	JHTR01000055.1:26474-32004:+	XLOC_011155	NA	NA	NA
UV8b_3633	13.52	12.22	20.33	26.41	29.38	44.19	-1.29588	4.21989	4.64365e-05	0.000385453	JHTR01000015.1:412721-413447:-	gene3632	NA	NA	hypothetical protein UV8b_3633 [Ustilaginoidea virens]
XLOC_004599	1.43	0	0	5.69	2.57	2.5	-3.00848	2.59444	4.69638e-05	0.000389204	JHTR01000012.1:478155-480845:+	XLOC_004599	NA	NA	NA
XLOC_008454	2.42	5.81	5.16	31.4	18.63	11.42	-2.33378	2.80432	5.02171e-05	0.000412852	JHTR01000030.1:125514-125991:-	XLOC_008454	NA	NA	NA
XLOC_009837	8.15	11.74	17.36	32.42	43.91	27.06	-1.60664	3.4178	5.05947e-05	0.000415295	JHTR01000040.1:230532-230957:+	XLOC_009837	NA	NA	NA
XLOC_003951	0	0	1.22	5.92	21.07	5.98	-4.44091	1.86944	5.51218e-05	0.00044818	JHTR01000010.1:462744-463250:+	XLOC_003951	NA	NA	NA
XLOC_008725	10.17	6.01	5.83	27.6	13.24	18.87	-1.62447	3.49165	5.94493e-05	0.000478095	JHTR01000031.1:422791-423529:-	XLOC_008725	NA	NA	NA
UV8b_5909	13.83	13.29	20.1	28.72	48.4	35.61	-1.38975	3.68934	6.24286e-05	0.000499719	JHTR01000033.1:291245-291704:+	gene5908	NA	NA	hypothetical protein UV8b_5909 [Ustilaginoidea virens]
UV8b_8184	0	13.95	1.93	22.61	36.33	24.75	-2.4466	2.6221	6.50659e-05	0.000519621	JHTR01000088.1:22709-23114:-	gene8183	NA	NA	hypothetical protein UV8b_8184 [Ustilaginoidea virens]
XLOC_011184	14.93	24.94	15.91	41.11	26.99	37.45	-1.0983	4.65265	6.66332e-05	0.000530906	JHTR01000056.1:46315-47415:+	XLOC_011184	NA	NA	NA
UV8b_7208	22.2	10.66	39.42	59.53	79.75	52.39	-1.56403	3.8389	6.75419e-05	0.000537317	JHTR01000054.1:173607-174136:+	gene7207	NA	NA	hypothetical protein UV8b_7208 [Ustilaginoidea virens]
UV8b_8038	3.34	11.75	11.85	31.17	15.41	36.16	-1.8044	3.42269	6.88342e-05	0.000545916	JHTR01000080.1:102496-103115:-	gene8037	NA	NA	integral membrane protein [Ustilaginoidea virens]
XLOC_005947	5.33	3.59	7.96	17.72	18.89	9.51	-1.60133	3.59287	6.95908e-05	0.000551028	JHTR01000017.1:473172-474572:-	XLOC_005947	NA	NA	NA
UV8b_1138	2.47	0.59	1.98	5.14	10.48	7.79	-2.29545	2.4108	7.0208e-05	0.000555106	JHTR01000003.1:949986-950919:-	gene1137	NA	NA	agglutinin-like protein [Ustilaginoidea virens]
XLOC_004082	15.07	18.09	19.06	26.39	46.39	38.52	-1.22828	4.11519	7.38204e-05	0.000581885	JHTR01000010.1:356259-356942:-	XLOC_004082	NA	NA	NA
XLOC_001859	0	0	0	7.64	9.07	9.27	-5.55876	1.48719	7.48892e-05	0.000588961	JHTR01000004.1:737817-738209:+	XLOC_001859	NA	NA	NA
UV8b_1342	11.13	18.26	17.78	33.2	38.54	20.91	-1.12555	4.88241	8.26926e-05	0.000643955	JHTR01000004.1:653296-654541:-	gene1341	NA	NA	Brix domain containing protein [Ustilaginoidea virens]
UV8b_132	2.1	1.21	3.13	6.1	5.82	8.37	-1.82951	2.84489	8.37327e-05	0.000650685	JHTR01000001.1:421153-422709:-	gene131	NA	NA	hypothetical protein UV8b_132 [Ustilaginoidea virens]
UV8b_837	12.48	11.04	5.25	18.4	18.2	17.56	-1.06875	4.65753	8.43569e-05	0.000654447	JHTR01000002.1:1028537-1030365:-	gene836	NA	NA	hypothetical protein UV8b_837 [Ustilaginoidea virens]
UV8b_7324	22.91	16.72	7.32	34.23	33.85	27.39	-1.18126	4.94129	9.03092e-05	0.000694883	JHTR01000058.1:94308-95568:+	gene7323	2;GO:0003676,molecular_function nucleic acid binding;GO:0097264,biological_process self proteolysis	NA	carbon response regulator [Ustilaginoidea virens]
XLOC_002028	0	0	0	4.81	4.08	2.78	-5.55984	1.48727	9.31246e-05	0.000714947	JHTR01000004.1:739441-740312:-	XLOC_002028	NA	NA	NA
XLOC_002890	2.97	4.75	7.9	11.81	14.47	11.93	-1.44347	3.49802	9.55642e-05	0.000732045	JHTR01000007.1:245318-246609:-	XLOC_002890	NA	NA	NA
XLOC_003869	8.47	10.84	16.54	32.23	43.45	23.68	-1.60074	3.31448	9.58222e-05	0.000733477	JHTR01000010.1:142650-143127:+	XLOC_003869	NA	NA	NA
UV8b_1563	2.45	4.71	3.92	19.08	11.32	14.14	-2.15226	2.46163	9.83333e-05	0.000750472	JHTR01000005.1:635519-636164:+	gene1562	NA	NA	hypothetical protein UV8b_1563 [Ustilaginoidea virens]
UV8b_2166	44.6	19.32	33.54	64.45	56.55	55.95	-1.03409	4.95893	0.000104312	0.000791424	JHTR01000008.1:554020-554680:+	gene2165	NA	NA	putative MFS multidrug transporter [Ustilaginoidea virens]
UV8b_1959	31.13	27.18	39.19	64.61	82.76	47.48	-1.14461	4.35239	0.000111208	0.000833334	JHTR01000007.1:746802-747210:-	gene1958	NA	NA	hypothetical protein UV8b_1959 [Ustilaginoidea virens]
UV8b_3596	20.16	18.48	3.9	32.33	33.85	37.48	-1.43176	4.02777	0.000112837	0.000843094	JHTR01000015.1:287766-288718:-	gene3595	NA	NA	hypothetical protein UV8b_3596 [Ustilaginoidea virens]
XLOC_003293	8.79	5.06	6.55	13.68	22.99	18.43	-1.55604	3.18434	0.000113903	0.000848208	JHTR01000008.1:357845-358571:-	XLOC_003293	NA	NA	NA
UV8b_8413	0	0	3.33	8.12	16.86	14.77	-3.52997	1.86475	0.000121487	0.000894134	JHTR01000271.1:147-516:+	gene8412	NA	NA	hypothetical protein UV8b_8413 [Ustilaginoidea virens]
UV8b_1821	29.45	41.48	50.2	71.32	69.52	88.54	-1.0979	4.1843	0.000129358	0.000947342	JHTR01000007.1:261658-262055:+	gene1820	NA	NA	hypothetical protein UV8b_1821 [Ustilaginoidea virens]
UV8b_5355	10.89	12.2	5.8	24.49	19.56	22.84	-1.36933	3.49156	0.000132019	0.000964779	JHTR01000029.1:160705-161438:+	gene5354	NA	NA	fungal Zn binuclear cluster domain containing protein [Ustilaginoidea virens]
XLOC_011873	21.69	30.09	29.53	60.04	57.51	39.18	-1.10218	4.30858	0.000135994	0.000988924	JHTR01000067.1:20400-20879:-	XLOC_011873	NA	NA	NA
XLOC_007553	9.87	10.42	10.51	25.6	27.34	18.63	-1.35542	3.44146	0.000138161	0.00100225	JHTR01000025.1:340377-341024:+	XLOC_007553	NA	NA	NA
XLOC_013119	52	50.72	162.72	239.05	195.73	159.76	-1.33232	7.69539	0.000138421	0.00100234	JHTR01000137.1:626-5204:+	XLOC_013119	NA	NA	NA
UV8b_7341	11.06	18.05	16.49	27.54	37.45	33.63	-1.25348	3.74262	0.000140502	0.00101527	JHTR01000058.1:140503-141025:+	gene7340	NA	NA	C6 transcription factor [Ustilaginoidea virens]
XLOC_012708	0	0	2.27	7.36	8.73	2.97	-3.10899	1.94601	0.000141918	0.00102151	JHTR01000085.1:43131-43945:-	XLOC_012708	NA	NA	NA
UV8b_2073	2.64	3.8	2.81	12.99	8.12	8.29	-1.82365	2.75714	0.000142732	0.00102565	JHTR01000008.1:264475-265545:+	gene2072	NA	NA	hypothetical protein UV8b_2073 [Ustilaginoidea virens]
XLOC_006722	5.42	1.3	4.33	14.77	13.56	7.82	-1.85431	2.92977	0.000143229	0.00102779	JHTR01000020.1:466176-467028:-	XLOC_006722	NA	NA	NA
UV8b_6785	3.54	3.4	5.03	12.25	25.44	12.38	-2.13751	2.54808	0.000145986	0.00104034	JHTR01000045.1:169895-170635:+	gene6784	NA	NA	hypothetical protein UV8b_6785 [Ustilaginoidea virens]
XLOC_010129	17.73	10.22	13.6	32.38	28.38	21.57	-1.15095	4.14514	0.000151742	0.00107321	JHTR01000042.1:206943-207857:+	XLOC_010129	NA	NA	NA
XLOC_009875	6.5	7.81	1.73	27	15.02	20.46	-2.09285	2.54048	0.000160126	0.00112175	JHTR01000040.1:54768-55222:-	XLOC_009875	NA	NA	NA
UV8b_1584	54.74	38.23	44.18	61.98	107.25	86.98	-1.04331	4.54612	0.000171175	0.00118947	JHTR01000005.1:702068-702416:-	gene1583	NA	NA	hypothetical protein UV8b_1584 [Ustilaginoidea virens]
UV8b_3537	6.63	3.43	2.72	7.95	13.75	8.3	-1.36151	4.05541	0.000175742	0.00121629	JHTR01000015.1:133874-136184:+	gene3536	1;GO:0004197,molecular_function cysteine-type endopeptidase activity	NA	WSC domain containing protein [Ustilaginoidea virens]
UV8b_4724	1.62	8.58	3.46	22.75	8.75	17.03	-1.98922	3.10928	0.000179624	0.00123993	JHTR01000023.1:336510-337221:+	gene4723	NA	NA	choriogenin hminor [Ustilaginoidea virens]
XLOC_003509	34.76	26.23	19.84	56.69	55.42	41.66	-1.07952	4.25176	0.000182516	0.00125728	JHTR01000009.1:396472-397328:+	XLOC_003509	NA	NA	NA
UV8b_4738	2.29	2.2	1.22	9.51	8.82	13.21	-2.54337	2.0903	0.000197831	0.00134838	JHTR01000023.1:383646-384150:-	gene4737	NA	NA	hypothetical protein UV8b_4738 [Ustilaginoidea virens]
XLOC_000355	4.31	5.32	3.94	8.31	18.02	12.28	-1.60816	3.15212	0.000198183	0.0013499	JHTR01000001.1:2170794-2171731:+	XLOC_000355	NA	NA	NA
UV8b_2621	24.05	29.7	21.96	41.6	42.31	51.65	-1.00526	4.2313	0.000210563	0.00142762	JHTR01000010.1:381308-381812:+	gene2620	NA	NA	Bys1 family protein [Ustilaginoidea virens]
XLOC_007272	9.36	7.49	7.76	13.49	16.81	18.54	-1.14494	3.85967	0.000220126	0.0014837	JHTR01000023.1:382247-383456:-	XLOC_007272	NA	NA	NA
XLOC_002906	0	2.06	0	6.69	8.27	5.64	-3.14474	1.63937	0.000221466	0.00149078	JHTR01000007.1:312106-312736:-	XLOC_002906	NA	NA	NA
XLOC_010878	7.74	7.43	8.25	20.66	15.32	23.19	-1.51786	3.05669	0.000232224	0.00155408	JHTR01000050.1:200688-201282:-	XLOC_010878	NA	NA	NA
UV8b_7980	2.79	0.89	1.98	5.79	15.74	9.75	-2.50533	2.23016	0.000235046	0.00157195	JHTR01000078.1:64050-64671:+	gene7979	NA	NA	hypothetical protein UV8b_7980 [Ustilaginoidea virens]
XLOC_012765	7.78	5.43	9.04	16.51	15.78	10.75	-1.11475	4.21428	0.000241191	0.00160577	JHTR01000088.1:74106-75921:-	XLOC_012765	NA	NA	NA
UV8b_7748	6.95	0	12.35	28.87	24.98	26.74	-2.22341	2.37929	0.000241574	0.00160728	JHTR01000071.1:131772-132021:+	gene7747	NA	NA	hypothetical protein UV8b_7748 [Ustilaginoidea virens]
XLOC_012667	18	7.56	13.19	25.69	31.18	29.5	-1.31025	3.53537	0.000259552	0.00171145	JHTR01000083.1:94762-95334:+	XLOC_012667	NA	NA	NA
XLOC_006967	1.65	4.77	0	24.03	10.18	10.41	-2.82895	2.054	0.000274043	0.00179554	JHTR01000021.1:516816-517165:-	XLOC_006967	NA	NA	NA
UV8b_1097	13.97	19.37	13.23	30.6	40.61	34.18	-1.3055	3.36871	0.000288052	0.00187306	JHTR01000003.1:829279-829651:-	gene1096	NA	NA	Rare lipoprotein A (RlpA)-like protein [Ustilaginoidea virens]
XLOC_001011	20.03	30.55	16.32	48.91	48.96	34.59	-1.12932	4.10056	0.000291379	0.00189232	JHTR01000002.1:1050406-1050896:+	XLOC_001011	NA	NA	NA
XLOC_009515	0.31	0	0	1.27	0.94	0.64	-3.13576	1.63879	0.000297807	0.00192679	JHTR01000037.1:41610-45730:-	XLOC_009515	NA	NA	NA
UV8b_6154	1.28	1.85	2.05	6.66	5.92	6.73	-2.02469	2.25686	0.000305206	0.00196972	JHTR01000037.1:73329-74229:+	gene6153	2;GO:0004672,molecular_function protein kinase activity;GO:0005524,molecular_function ATP binding	NA	serine threonine-protein kinase [Ustilaginoidea virens]
XLOC_006176	0	1.92	1.07	7.27	7.7	6.3	-2.80684	1.77705	0.000313447	0.0020123	JHTR01000019.1:11407-12054:+	XLOC_006176	NA	NA	NA
UV8b_4832	7.4	3.55	5.91	15.36	25.63	23.28	-2.02806	2.37984	0.00031707	0.00203232	JHTR01000024.1:147048-147360:-	gene4831	NA	NA	hypothetical protein UV8b_4832 [Ustilaginoidea virens]
XLOC_013091	5.3	15.26	11.28	27.48	36.69	41.66	-1.85175	2.59338	0.000362045	0.00227125	JHTR01000127.1:3874-4092:-	XLOC_013091	NA	NA	NA
UV8b_390	38.48	81.31	32.8	93.19	106.63	104.93	-1.14358	4.17639	0.000369251	0.00231084	JHTR01000001.1:1630726-1630951:+	gene389	NA	NA	mitochondrial oxaloacetate transport protein [Ustilaginoidea virens]
UV8b_6643	19.65	12.82	7.11	24.24	31.39	20.22	-1.08837	4.93027	0.000376738	0.00235342	JHTR01000043.1:107644-109666:+	gene6642	NA	RPA43; DNA-directed RNA polymerase I subunit RPA43; K03004	DNA-dependent RNA polymerase I subunit A43 [Ustilaginoidea virens]
UV8b_3750	15.25	16.9	11.25	40.18	27.09	25.84	-1.26861	3.61984	0.000383903	0.00238557	JHTR01000016.1:153930-154422:+	gene3749	NA	NA	hypothetical protein UV8b_3750 [Ustilaginoidea virens]
XLOC_002430	5.42	5.73	6.35	11.25	13.35	12.51	-1.2327	3.41125	0.000397297	0.00245658	JHTR01000005.1:656259-657324:-	XLOC_002430	NA	NA	NA
XLOC_011169	2.03	3.9	0	10.55	12.52	19.18	-2.8011	1.77586	0.00041422	0.00254143	JHTR01000055.1:190842-191126:-	XLOC_011169	NA	NA	NA
XLOC_008537	3.36	4.61	3.58	8.47	11.82	8.05	-1.41005	3.14903	0.000433482	0.0026486	JHTR01000031.1:93174-94620:+	XLOC_008537	NA	NA	NA
UV8b_4715	13.65	15.5	21.16	33.5	28.66	37.76	-1.17388	3.66839	0.000447631	0.00272217	JHTR01000023.1:307945-308410:-	gene4714	NA	NA	hypothetical protein UV8b_4715 [Ustilaginoidea virens]
XLOC_001620	0.53	1.52	3.38	4.39	13.01	6.09	-2.20283	2.57579	0.000465175	0.00281065	JHTR01000003.1:654629-655722:-	XLOC_001620	NA	NA	NA
XLOC_004569	0	2.51	1.39	12.2	2.01	16.44	-3.02953	1.93908	0.000478014	0.00287644	JHTR01000012.1:379138-379959:+	XLOC_004569	NA	NA	NA
XLOC_004909	6.63	8.75	8.82	12.89	17.85	26.93	-1.4126	3.39607	0.000480663	0.00288901	JHTR01000013.1:486185-486882:+	XLOC_004909	NA	NA	NA
XLOC_005943	31.85	19.12	25.45	79.88	59.24	30.62	-1.31775	4.22365	0.00050487	0.00301346	JHTR01000017.1:217373-217866:-	XLOC_005943	NA	NA	NA
XLOC_004130	2.55	0	0	13.25	23.59	10.71	-3.83443	1.54114	0.000528478	0.00312547	JHTR01000010.1:586744-586970:-	XLOC_004130	NA	NA	NA
XLOC_011122	3.69	5.06	2.81	7.11	8.92	13.81	-1.51673	3.11051	0.00053782	0.00317072	JHTR01000054.1:84644-85740:-	XLOC_011122	NA	NA	NA
XLOC_005440	4.37	1.05	0	6.81	11.78	10.32	-2.4374	2.01953	0.000549043	0.00322676	JHTR01000015.1:466908-467512:+	XLOC_005440	NA	NA	NA
XLOC_003165	5.13	4.93	0	15.98	15.8	26.91	-2.57767	1.90135	0.000553703	0.00324676	JHTR01000008.1:578082-578307:+	XLOC_003165	NA	NA	NA
XLOC_011256	7.26	6.19	0.86	11.71	14.89	14.37	-1.62915	2.92623	0.00057046	0.00332613	JHTR01000056.1:155304-156122:-	XLOC_011256	NA	NA	NA
XLOC_010495	7.35	5.3	12.4	13.36	29.24	16.71	-1.37842	3.77433	0.000578875	0.0033638	JHTR01000046.1:132945-133956:+	XLOC_010495	NA	NA	NA
XLOC_002033	1.05	0	0	5.44	6.45	6.59	-3.81234	1.53934	0.000591854	0.0034238	JHTR01000004.1:963562-964191:-	XLOC_002033	NA	NA	NA
UV8b_3399	1.47	1.41	1.56	7.62	22.61	6.16	-2.95064	1.82474	0.000594723	0.00343847	JHTR01000014.1:376136-376720:-	gene3398	NA	NA	hypothetical protein UV8b_3399 [Ustilaginoidea virens]
XLOC_012249	8.96	8.87	3.58	11.33	13.36	14.68	-1.03072	4.44911	0.000616055	0.00354395	JHTR01000075.1:115458-117520:+	XLOC_012249	NA	NA	NA
XLOC_005623	23.4	19.98	15.24	39.13	30.02	40.9	-1.0869	3.76893	0.000634761	0.00363334	JHTR01000015.1:597888-598395:-	XLOC_005623	NA	NA	NA
XLOC_003562	2.22	4.87	1.69	6.25	9.76	5.99	-1.43217	3.34149	0.000680387	0.0038518	JHTR01000009.1:600777-602723:+	XLOC_003562	NA	NA	NA
XLOC_008768	0	0	0.9	3.49	0.65	5.73	-3.51038	1.90027	0.000707062	0.00399405	JHTR01000032.1:121607-123047:+	XLOC_008768	NA	NA	NA
XLOC_007591	1.15	2.2	3.05	5.35	13.22	5.41	-1.9816	2.5486	0.000746898	0.00418247	JHTR01000025.1:341609-342761:-	XLOC_007591	NA	NA	NA
XLOC_005893	0.91	2.62	0.48	7.09	4.2	3.82	-2.01858	2.3766	0.000835267	0.00461475	JHTR01000017.1:268295-370032:+	XLOC_005893	NA	NA	NA
UV8b_8044	7.7	27.1	35.53	42.6	59.24	72.65	-1.4682	3.33961	0.000857464	0.00471468	JHTR01000080.1:118498-118856:-	gene8043	NA	NA	conidiation-specific protein 10 [Ustilaginoidea virens]
UV8b_7831	4.37	4.2	4.66	36.31	3.37	32.1	-2.59036	2.34491	0.000908972	0.00496354	JHTR01000074.1:19180-19537:+	gene7830	NA	NA	hypothetical protein UV8b_7831 [Ustilaginoidea virens]
XLOC_013127	1.51	0	3.21	17.21	23.2	1.58	-3.15704	1.94762	0.000925765	0.00503659	JHTR01000141.1:1597-2167:+	XLOC_013127	NA	NA	NA
XLOC_010308	4.38	0.94	1.56	7.58	4.5	10.22	-1.87033	2.79943	0.000927656	0.00504422	JHTR01000044.1:28314-29788:-	XLOC_010308	NA	NA	NA
UV8b_678	20.62	35.2	17.08	52.3	42.31	60.06	-1.24941	3.42092	0.000952	0.00514948	JHTR01000002.1:557050-557302:+	gene677	NA	NA	hypothetical protein UV8b_678 [Ustilaginoidea virens]
XLOC_006198	10.69	7.19	19.36	34.39	24.68	22.42	-1.31421	3.54734	0.000998606	0.00537063	JHTR01000019.1:88781-89473:+	XLOC_006198	NA	NA	NA
XLOC_010871	0.72	1.38	0.76	2.97	6.61	6.76	-2.52056	1.86251	0.00101909	0.00546073	JHTR01000050.1:171770-172576:-	XLOC_010871	NA	NA	NA
UV8b_6192	0.95	0.3	1.01	2.14	1.71	2.66	-1.70243	2.68842	0.00106573	0.00568134	JHTR01000037.1:173796-177574:-	gene6191	NA	NA	meiotically up-regulated protein [Ustilaginoidea virens]
XLOC_000893	20.37	22.18	20.26	38.06	37.63	37.04	-1.00338	3.74899	0.00106958	0.00569893	JHTR01000002.1:569748-570173:+	XLOC_000893	NA	NA	NA
XLOC_011168	2.35	9.01	2.5	17.05	12.64	14.77	-1.80468	2.56597	0.00108514	0.00575806	JHTR01000055.1:189763-190287:-	XLOC_011168	NA	NA	NA
XLOC_002532	2.66	0	7.08	20.71	14.33	8.37	-2.30448	2.29024	0.00109012	0.0057726	JHTR01000006.1:591463-591897:+	XLOC_002532	NA	NA	NA
XLOC_009827	2.58	9.28	8.24	15.38	14.88	13.51	-1.27737	3.39639	0.00110406	0.00584042	JHTR01000040.1:199175-200071:+	XLOC_009827	NA	NA	NA
XLOC_007512	1.99	0.76	0.85	3.71	5.5	3.33	-1.88008	2.29008	0.00124547	0.00648259	JHTR01000024.1:402218-403709:-	XLOC_007512	NA	NA	NA
XLOC_010822	0	0	0	1.96	4.37	5.95	-5.12297	1.25437	0.00126261	0.00656153	JHTR01000050.1:92390-93266:+	XLOC_010822	NA	NA	NA
XLOC_009840	3.63	8.37	9.28	29.39	8.94	16.75	-1.56482	3.51615	0.00128383	0.00666843	JHTR01000040.1:242987-243839:+	XLOC_009840	NA	NA	NA
UV8b_2467	45.81	96.8	74.84	168	131.64	99.3	-1.0397	4.35002	0.00132782	0.00685209	JHTR01000009.1:750503-750692:-	gene2466	NA	NA	hypothetical protein UV8b_2467 [Ustilaginoidea virens]
XLOC_003413	1.81	1.74	2.9	6.58	8.37	10.45	-2.09353	2.15965	0.00145343	0.00743342	JHTR01000009.1:28479-29218:+	XLOC_003413	NA	NA	NA
UV8b_5248	26.3	11.97	5.9	53.16	19.18	42.1	-1.55283	3.62887	0.00146889	0.00750138	JHTR01000028.1:270363-270864:-	gene5247	NA	NA	hypothetical protein UV8b_5248 [Ustilaginoidea virens]
UV8b_2610	3.66	6.69	7.03	9.51	12.98	9.99	-1.04302	3.79748	0.00147487	0.00752445	JHTR01000010.1:326543-328365:+	gene2609	NA	NA	hypothetical protein UV8b_2610 [Ustilaginoidea virens]
XLOC_002738	24.37	20.94	30.07	57.25	51.34	30.94	-1.04974	4.0841	0.00148019	0.00754045	JHTR01000007.1:505230-505780:+	XLOC_002738	NA	NA	NA
XLOC_003880	1.63	0	3.47	15.23	5.02	10.26	-2.69517	1.73038	0.00149846	0.00762223	JHTR01000010.1:169283-169637:+	XLOC_003880	NA	NA	NA
UV8b_113	7.95	5.6	9.04	13.2	11.42	17.79	-1.09866	3.6906	0.00152042	0.00771869	JHTR01000001.1:363417-364506:-	gene112	NA	NA	hypothetical protein UV8b_113 [Ustilaginoidea virens]
UV8b_5609	20.15	13.11	11.77	16.19	38.03	33.41	-1.10042	4.33486	0.00159497	0.00801053	JHTR01000031.1:153342-154343:+	gene5608	NA	NA	rRNA-processing protein UTP23 [Ustilaginoidea virens]
XLOC_001472	3.45	4.64	5.14	11.45	9.55	10.13	-1.3981	2.86378	0.00162201	0.00812655	JHTR01000003.1:942472-943525:+	XLOC_001472	NA	NA	NA
UV8b_4645	0.56	0.54	1.2	3.49	4.32	3.53	-2.35562	1.77691	0.00175465	0.00867745	JHTR01000023.1:118387-119472:+	gene4644	2;GO:0003824,molecular_function catalytic activity;GO:0050662,molecular_function coenzyme binding	NA	aldehyde reductase ii [Ustilaginoidea virens]
XLOC_006742	14.26	21.01	8.11	29.61	42.45	19.95	-1.2081	3.84372	0.00188956	0.00930453	JHTR01000020.1:563384-564216:-	XLOC_006742	NA	NA	NA
UV8b_7541	41.3	27.94	16	41.89	70.8	42.33	-1.00298	4.64793	0.00210037	0.0102255	JHTR01000064.1:150570-151185:-	gene7540	NA	NA	putative neurofibromin [Ustilaginoidea virens]
XLOC_008278	29.45	11.31	33.47	42.79	60.45	47.36	-1.17284	3.5628	0.00214128	0.0103856	JHTR01000029.1:156048-156342:-	XLOC_008278	NA	NA	NA
XLOC_010861	0.34	0.55	0	1.55	0.88	0.84	-1.96906	2.22342	0.00217468	0.0105278	JHTR01000050.1:119957-124989:-	XLOC_010861	NA	NA	NA
UV8b_6735	21.74	11.99	8.38	21.6	35.6	20.86	-1.03397	4.66739	0.00220366	0.0106481	JHTR01000045.1:18736-19984:+	gene6734	NA	NA	hypothetical protein UV8b_6735 [Ustilaginoidea virens]
XLOC_004069	4.43	7.74	3.43	9.62	9.92	10.56	-1.09427	3.58149	0.0022147	0.0106824	JHTR01000010.1:294933-296373:-	XLOC_004069	NA	NA	NA
XLOC_011914	3.54	4.76	3.02	9.56	11.99	7.43	-1.4589	2.69011	0.00222078	0.0107008	JHTR01000068.1:82435-83397:+	XLOC_011914	NA	NA	NA
XLOC_009149	8.32	3.2	3.54	29.35	12.8	10.47	-1.95313	2.34721	0.00231312	0.0111043	JHTR01000034.1:44356-44703:-	XLOC_009149	NA	NA	NA
XLOC_000510	9.31	15.65	9.92	28.99	60.91	17.09	-1.69314	2.71887	0.00231638	0.0111067	JHTR01000001.1:581813-582096:-	XLOC_000510	NA	NA	NA
XLOC_001494	7.78	5.17	8.92	11.17	22.1	12.55	-1.19017	3.52665	0.00236704	0.0112688	JHTR01000003.1:64345-65363:-	XLOC_001494	NA	NA	NA
XLOC_002064	18.86	12.07	10.04	25.01	32.25	21.97	-1.08233	3.57305	0.00243233	0.0115529	JHTR01000005.1:112021-112572:+	XLOC_002064	NA	NA	NA
XLOC_007045	4.88	6.25	4.62	12.94	5.84	14.21	-1.26547	3.31634	0.00248869	0.011772	JHTR01000022.1:451609-452871:-	XLOC_007045	NA	NA	NA
XLOC_004229	7.36	1.41	1.57	6.11	18.13	23.17	-2.27639	2.25862	0.00250183	0.0118179	JHTR01000011.1:357401-357793:+	XLOC_004229	NA	NA	NA
UV8b_4653	4.49	1.08	2.99	8.15	4.32	11.77	-1.694	2.77673	0.00266814	0.0124949	JHTR01000023.1:131778-133137:+	gene4652	4;GO:0004801,molecular_function sedoheptulose-7-phosphate:D-glyceraldehyde-3-phosphate glyceronetransferase activity;GO:0005737,cellular_component cytoplasm;GO:0005975,biological_process carbohydrate metabolic process;GO:0006098,biological_process pentose-phosphate shunt	NA	hypothetical protein UV8b_4653 [Ustilaginoidea virens]
UV8b_7069	11.14	10.7	14.03	25.23	24.94	18.06	-1.08114	3.43882	0.0027972	0.0129932	JHTR01000051.1:112731-113593:-	gene7068	NA	NA	hypothetical protein UV8b_7069 [Ustilaginoidea virens]
XLOC_001209	6.52	8.5	5.46	12.09	15.78	9.77	-1.00225	3.68295	0.00296825	0.0136344	JHTR01000002.1:840716-842030:-	XLOC_001209	3;GO:0016021,cellular_component integral component of membrane;GO:0022857,molecular_function transmembrane transporter activity;GO:0055085,biological_process transmembrane transport	NA	NA
XLOC_004452	11.39	3.65	13.49	21.02	19.49	22.57	-1.32449	3.00266	0.00303395	0.0138618	JHTR01000011.1:546440-546896:-	XLOC_004452	NA	NA	NA
XLOC_012565	4.1	3.94	4.37	9.94	8.42	21.52	-1.84302	2.2857	0.0030522	0.0139087	JHTR01000081.1:33143-33565:-	XLOC_012565	NA	NA	NA
UV8b_1422	0	0	0.59	2.88	4.27	1.16	-3.52253	1.3766	0.00314461	0.0142355	JHTR01000005.1:184571-185612:-	gene1421	NA	NA	hypothetical protein UV8b_1422 [Ustilaginoidea virens]
XLOC_010859	1.13	7.07	7.84	17.03	9.58	11.28	-1.41848	3.36577	0.00319176	0.0144188	JHTR01000050.1:113323-114343:-	XLOC_010859	NA	NA	NA
XLOC_000905	1.54	1.24	0.27	3.74	3.17	2.16	-1.67907	2.48865	0.00324216	0.0146067	JHTR01000002.1:623150-625514:+	XLOC_000905	NA	NA	NA
XLOC_011500	1.82	3.5	5.82	13.23	11.21	17.19	-2.03726	1.9794	0.00334454	0.0149635	JHTR01000060.1:72223-72540:-	XLOC_011500	NA	NA	NA
UV8b_5358	4.79	3.29	2.92	9.24	7.38	9.34	-1.40007	2.66331	0.00338079	0.0150799	JHTR01000029.1:163939-164851:-	gene5357	NA	NA	hypothetical protein UV8b_5358 [Ustilaginoidea virens]
UV8b_5505	6.26	1.5	3.33	8.12	12.04	24.61	-2.13656	2.19187	0.00345155	0.0153162	JHTR01000030.1:239618-239987:+	gene5504	NA	NA	hypothetical protein UV8b_5505 [Ustilaginoidea virens]
UV8b_3899	20.21	8.02	7.02	20.06	20.29	23.04	-1.01169	4.49716	0.00348166	0.0154105	JHTR01000017.1:494273-495647:+	gene3898	NA	NA	putative 60S ribosomal biogenesis protein Nop53 [Ustilaginoidea virens]
UV8b_7971	10.89	5.23	9.67	26.38	41.92	11.42	-1.72761	2.67153	0.0035036	0.0154752	JHTR01000078.1:23466-23868:-	gene7970	NA	NA	hypothetical protein UV8b_7971 [Ustilaginoidea virens]
XLOC_009340	1.52	2.93	0	11.07	14.07	3.19	-2.58332	1.63988	0.00352201	0.0155486	JHTR01000036.1:1904-2326:-	XLOC_009340	NA	NA	NA
XLOC_003181	11.3	10.08	18.06	15.08	28.58	31.33	-1.0819	3.8516	0.00352364	0.0155492	JHTR01000008.1:677548-678263:+	XLOC_003181	NA	NA	NA
XLOC_001130	0.91	4.36	1.93	6.59	8.38	8.57	-1.79395	2.12462	0.00353992	0.0155944	JHTR01000002.1:520581-521313:-	XLOC_001130	NA	NA	NA
XLOC_010206	0	0	0	9.15	10.17	4.62	-4.85092	1.12296	0.0036017	0.0158328	JHTR01000042.1:287918-288180:-	XLOC_010206	NA	NA	NA
UV8b_4256	0.68	3.28	1.45	9.21	3.15	5.72	-1.88936	2.18954	0.00366302	0.0160341	JHTR01000020.1:55030-55876:+	gene4255	NA	NA	hypothetical protein UV8b_4256 [Ustilaginoidea virens]
XLOC_012697	3.86	1.48	4.94	10.43	10.71	6.48	-1.56363	2.51701	0.00370724	0.0162001	JHTR01000085.1:39788-43945:+	XLOC_012697	NA	NA	NA
XLOC_001562	2.79	2.01	1.49	7.97	6.45	4.39	-1.69356	2.19192	0.00371379	0.0162162	JHTR01000003.1:344782-345859:-	XLOC_001562	NA	NA	NA
UV8b_6894	1.53	0.74	0.2	2.78	2.36	1.81	-1.61235	2.54103	0.00381836	0.0165944	JHTR01000047.1:166224-169298:+	gene6893	NA	NA	C2 domain protein [Ustilaginoidea virens]
UV8b_5325	9.74	8.19	11.68	18.96	16.87	24.27	-1.20298	3.03755	0.00382653	0.016616	JHTR01000028.1:503663-504214:-	gene5324	NA	NA	hypothetical protein UV8b_5325 [Ustilaginoidea virens]
XLOC_009225	0	0	0	11.89	3.53	7.21	-4.82238	1.12119	0.00391337	0.0169657	JHTR01000035.1:308954-309206:+	XLOC_009225	NA	NA	NA
UV8b_6745	12.95	15.99	27.59	36.48	34.18	38.81	-1.13128	3.27535	0.00394991	0.0171014	JHTR01000045.1:58695-59007:-	gene6744	NA	NA	hypothetical protein UV8b_6745 [Ustilaginoidea virens]
XLOC_008122	12.05	16.2	20.54	41.27	20.41	29.07	-1.09407	3.6291	0.00396879	0.0171615	JHTR01000028.1:380022-380584:-	XLOC_008122	NA	NA	NA
XLOC_008420	4	1.92	4.26	11.07	10.26	5.59	-1.5435	2.66705	0.00399781	0.0172798	JHTR01000030.1:390966-391901:+	XLOC_008420	NA	NA	NA
UV8b_7650	29.1	31.06	12.06	40.28	52.27	40.7	-1.01314	3.71594	0.00400016	0.0172827	JHTR01000067.1:88616-88973:+	gene7649	NA	NA	hypothetical protein UV8b_7650 [Ustilaginoidea virens]
UV8b_4833	2.87	5.52	4.08	10.93	17.68	7.03	-1.59312	2.5187	0.00409415	0.0176151	JHTR01000024.1:149697-150300:-	gene4832	NA	NA	hypothetical protein UV8b_4833 [Ustilaginoidea virens]
XLOC_006183	3.41	4.37	0	8.26	12.24	8.34	-1.92176	2.055	0.00410209	0.0176419	JHTR01000019.1:34081-34648:+	XLOC_006183	NA	NA	NA
UV8b_5	1.67	0	1.78	8.68	7.73	10.53	-2.9408	1.53822	0.00422498	0.0181025	JHTR01000001.1:28582-29012:+	gene4	NA	NA	hypothetical protein UV8b_5 [Ustilaginoidea virens]
XLOC_012628	13.88	22.66	13.3	23.04	34.18	36.38	-1.04634	3.45071	0.0043389	0.0184833	JHTR01000082.1:54194-54670:-	XLOC_012628	NA	NA	NA
XLOC_004392	0	4.23	1.17	9.15	5.09	8.09	-2.13043	1.85933	0.00437921	0.0186319	JHTR01000011.1:305324-305952:-	XLOC_004392	NA	NA	NA
XLOC_005168	1.59	1.52	5.63	7.13	5.29	6.65	-1.31433	3.48062	0.00448076	0.019017	JHTR01000014.1:573837-576133:+	XLOC_005168	NA	NA	NA
UV8b_2084	1.43	1.37	0.91	2.97	2.64	3.9	-1.50625	2.48675	0.00449233	0.0190583	JHTR01000008.1:305732-307980:+	gene2083	2;GO:0016021,cellular_component integral component of membrane;GO:0022891,molecular_function transmembrane transporter activity	NA	regulator of conidiation [Ustilaginoidea virens]
XLOC_002739	41.76	42.46	99.44	89.23	155.03	95.32	-1.03843	4.38448	0.00450782	0.0190848	JHTR01000007.1:512040-512389:+	XLOC_002739	NA	NA	NA
XLOC_007099	13.83	3.62	12.06	22.19	17.42	25.06	-1.31965	3.05668	0.00455797	0.0192576	JHTR01000023.1:170008-170467:+	XLOC_007099	NA	NA	NA
XLOC_012032	5.14	10.87	14.25	23.49	22.18	16.19	-1.18827	3.26143	0.00463603	0.0195634	JHTR01000071.1:84584-85234:-	XLOC_012032	NA	NA	NA
XLOC_010996	0	6.26	1.74	16.92	5.02	13.68	-2.26111	1.93892	0.00468472	0.0197286	JHTR01000052.1:7082-7436:-	XLOC_010996	NA	NA	NA
XLOC_008786	1.33	2.99	4.26	6.92	10.95	4.2	-1.47603	2.89072	0.00471142	0.0198329	JHTR01000032.1:201716-203114:+	XLOC_008786	NA	NA	NA
UV8b_2150	20.8	11.65	14.77	25.19	29.35	40	-1.16609	3.161	0.00498126	0.0207656	JHTR01000008.1:489948-490438:-	gene2149	NA	NA	hypothetical protein UV8b_2150 [Ustilaginoidea virens]
XLOC_011032	18.48	16.7	10.42	25.95	41.84	20.52	-1.06814	3.65012	0.00519883	0.0215855	JHTR01000053.1:96850-97655:+	XLOC_011032	NA	NA	NA
XLOC_007957	5.41	1.73	0	14.98	13.88	5.68	-2.28194	1.73205	0.0052144	0.0216356	JHTR01000028.1:243910-244323:+	XLOC_007957	NA	NA	NA
XLOC_003026	9.37	10.5	7.49	34.05	13.23	12.29	-1.30362	3.5803	0.00527242	0.0218336	JHTR01000007.1:859631-860495:-	XLOC_003026	NA	NA	NA
XLOC_003868	15.53	16.16	11.03	33.58	15.94	31.22	-1.1147	3.38935	0.00534024	0.0220927	JHTR01000010.1:141969-142415:+	XLOC_003868	NA	NA	NA
XLOC_001527	26.5	54.53	34.28	70.71	99.06	43.67	-1.02175	4.11375	0.00550189	0.0226667	JHTR01000003.1:210418-210723:-	XLOC_001527	NA	NA	NA
XLOC_007707	7	9.61	6.39	10.38	20.02	18.89	-1.21624	2.98411	0.00565335	0.0232021	JHTR01000026.1:344746-345379:+	XLOC_007707	NA	NA	NA
XLOC_011597	0	0	5.04	9.82	18.21	9.92	-2.85617	1.48761	0.0056801	0.0232934	JHTR01000062.1:15616-15927:+	XLOC_011597	NA	NA	NA
XLOC_003525	9.21	5.9	9.81	20.71	26	12.88	-1.37461	2.64334	0.0057799	0.0235902	JHTR01000009.1:469010-469386:+	XLOC_003525	NA	NA	NA
XLOC_010329	6.05	4.65	3.87	11.3	13.04	12.69	-1.46861	2.37665	0.00628014	0.0252723	JHTR01000044.1:93991-94627:-	XLOC_010329	NA	NA	NA
XLOC_013031	4.92	5.91	2.62	17.88	7.58	11.62	-1.62636	2.3743	0.00641332	0.025708	JHTR01000119.1:14337-14856:+	XLOC_013031	NA	NA	NA
XLOC_010386	12.03	8.25	3.66	23.18	23.8	9.01	-1.35733	3.29491	0.00650036	0.0259864	JHTR01000045.1:63512-64184:+	XLOC_010386	NA	NA	NA
XLOC_011475	0	0	0	10.7	3.97	8.11	-4.66259	1.05063	0.00665066	0.0265153	JHTR01000060.1:20974-21198:+	XLOC_011475	NA	NA	NA
XLOC_000700	0	1.7	0	5.51	16.35	3.71	-3.43839	1.31808	0.00675069	0.0268003	JHTR01000001.1:1792250-1792576:-	XLOC_000700	NA	NA	NA
XLOC_012690	1.03	0.66	2.19	4.62	1.58	4.31	-1.65257	2.40323	0.00687755	0.0272307	JHTR01000083.1:92236-93960:-	XLOC_012690	NA	NA	NA
XLOC_005148	3.28	0	1.75	8.51	7.57	8.6	-2.34034	1.53779	0.00699446	0.0275667	JHTR01000014.1:468376-468795:+	XLOC_005148	NA	NA	NA
XLOC_006043	2.45	3.77	2.09	4.08	7.56	7.72	-1.33001	2.68855	0.00706317	0.0278266	JHTR01000018.1:362437-363844:+	XLOC_006043	NA	NA	NA
XLOC_004216	4.07	1.12	2.47	10.85	8.94	3.05	-1.71074	2.59459	0.00718072	0.0282361	JHTR01000011.1:295187-296181:+	XLOC_004216	NA	NA	NA
XLOC_005480	16.77	27.6	33.17	44.75	29.5	77.87	-1.16693	3.39052	0.00736899	0.0288447	JHTR01000015.1:30885-31286:-	XLOC_005480	NA	NA	NA
UV8b_5141	4.11	11.06	5.26	12.8	15.19	13.8	-1.16182	3.05662	0.00743124	0.0290177	JHTR01000026.1:497147-498122:-	gene5140	NA	NA	hypothetical protein UV8b_5141 [Ustilaginoidea virens]
XLOC_002556	0	0	2.04	17.85	0	10.02	-3.6306	1.48353	0.0079058	0.0305293	JHTR01000006.1:917226-917528:+	XLOC_002556	NA	NA	NA
XLOC_005369	0	0	0	2.94	8.71	14.84	-4.67513	1.05142	0.00802888	0.0308652	JHTR01000015.1:162682-162886:+	XLOC_005369	NA	NA	NA
XLOC_012695	48.63	75.14	47.31	127.28	152.98	42.13	-1.06333	4.51599	0.00803166	0.0308652	JHTR01000085.1:3561-3834:+	XLOC_012695	NA	NA	NA
UV8b_6074	3.12	0.3	2.66	4.86	3.85	4.91	-1.34556	2.84288	0.00805496	0.0309433	JHTR01000036.1:153832-156028:-	gene6073	NA	NA	homeobox transcription factor [Ustilaginoidea virens]
XLOC_005588	7.56	3.03	2.01	14.39	5.82	9.91	-1.4382	2.96051	0.00807966	0.0310151	JHTR01000015.1:449084-450049:-	XLOC_005588	NA	NA	NA
XLOC_001475	12.75	3.5	15.52	18.9	42.05	21.01	-1.48082	2.76288	0.00813894	0.0311754	JHTR01000003.1:948606-948923:+	XLOC_001475	NA	NA	NA
XLOC_007096	1.93	3.7	3.08	10.49	5.93	4.04	-1.39511	2.79971	0.00813953	0.0311754	JHTR01000023.1:159719-160918:+	XLOC_007096	NA	NA	NA
XLOC_005620	4.24	4.08	0	15.42	9.8	11.13	-2.1727	1.68418	0.00819722	0.0313498	JHTR01000015.1:585268-585595:-	XLOC_005620	NA	NA	NA
XLOC_009567	1.62	6.21	3.45	13.43	7.47	15.26	-1.82369	2.01528	0.00871665	0.0329218	JHTR01000037.1:259724-260176:-	XLOC_009567	NA	NA	NA
XLOC_004040	4.56	2.19	0	7.1	10.54	16.75	-2.34198	1.53737	0.00877232	0.0330595	JHTR01000010.1:179341-179688:-	XLOC_004040	NA	NA	NA
XLOC_011964	0	2.29	0	17.33	7.34	5	-3.36636	1.31462	0.00884437	0.0332608	JHTR01000070.1:19439-19681:+	XLOC_011964	NA	NA	NA
XLOC_013273	9.98	19.17	17.72	62.15	25.61	19.19	-1.36864	3.3351	0.00884542	0.0332608	JHTR01000383.1:230-791:-	XLOC_013273	NA	NA	NA
XLOC_007762	2.12	1.02	2.26	4.41	9.8	6.68	-1.98687	1.7773	0.00916741	0.0342608	JHTR01000026.1:64842-65448:-	XLOC_007762	NA	NA	NA
UV8b_1393	23.09	17.25	62.86	63.9	71.09	64.57	-1.12346	3.61221	0.0092387	0.0344898	JHTR01000005.1:87607-87921:+	gene1392	NA	NA	hypothetical protein UV8b_1393 [Ustilaginoidea virens]
UV8b_8305	2.71	2.6	17.32	16.88	25.03	28.42	-1.78292	2.12588	0.00925761	0.0345479	JHTR01000103.1:50032-50385:-	gene8304	NA	NA	hypothetical protein UV8b_8305 [Ustilaginoidea virens]
XLOC_003275	2.67	0.85	7.58	9.23	12.32	7.46	-1.52754	2.40849	0.00981492	0.0362219	JHTR01000008.1:292437-293086:-	XLOC_003275	NA	NA	NA
UV8b_4146	1.75	3.02	2.98	5.81	3.23	6.97	-1.24388	2.96005	0.00989656	0.0364841	JHTR01000019.1:285412-287062:+	gene4145	2;GO:0006629,biological_process lipid metabolic process;GO:0008081,molecular_function phosphoric diester hydrolase activity	NA	hypothetical protein UV8b_4146 [Ustilaginoidea virens]
UV8b_4866	8.13	0	2.89	14.06	4.17	31.26	-2.29619	1.7732	0.00993608	0.0365906	JHTR01000024.1:269509-269829:-	gene4865	NA	NA	hypothetical protein UV8b_4866 [Ustilaginoidea virens]
XLOC_006689	2.42	0	2.58	8.79	7.45	3.81	-2.08045	1.63832	0.0100443	0.0368315	JHTR01000020.1:311775-312332:-	XLOC_006689	NA	NA	NA
XLOC_010787	7.65	6.12	4.07	21.16	9.81	12.03	-1.44182	2.53838	0.0101463	0.0371397	JHTR01000049.1:120962-121476:-	XLOC_010787	NA	NA	NA
XLOC_013042	0	2.14	4.75	13.88	13.72	4.67	-2.24146	1.48624	0.0101594	0.0371612	JHTR01000121.1:10226-10685:+	XLOC_013042	NA	NA	NA
XLOC_005450	4.96	4.77	14.1	20.6	22.92	13.88	-1.41183	2.51686	0.0103519	0.0376919	JHTR01000015.1:505677-506026:+	XLOC_005450	NA	NA	NA
XLOC_000513	10.47	17.23	9.56	21.73	23.02	25.09	-1.05079	2.99966	0.0104148	0.0378672	JHTR01000001.1:605305-605823:-	XLOC_000513	NA	NA	NA
XLOC_007098	1.51	1.45	1.61	4.08	2.33	3.8	-1.34732	2.56391	0.0104618	0.0380082	JHTR01000023.1:167845-169814:+	XLOC_007098	NA	NA	NA
UV8b_3539	23.02	12.64	15.77	22.19	35.44	36.22	-1.01046	3.24403	0.0105294	0.03823	JHTR01000015.1:139782-140133:+	gene3538	NA	NA	GPR/FUN34 family protein [Ustilaginoidea virens]
UV8b_7401	2.8	3.03	3.73	6.55	3.78	7.35	-1.08995	3.1238	0.0105856	0.0383706	JHTR01000060.1:168562-170568:-	gene7400	NA	NA	transcriptional regulator [Ustilaginoidea virens]
XLOC_000850	2.56	8.6	6.82	10.63	15.76	17.45	-1.41096	2.51477	0.0109771	0.0395583	JHTR01000002.1:396079-396530:+	XLOC_000850	NA	NA	NA
XLOC_004762	9.67	21.68	8.59	30.12	27.3	21.98	-1.12717	3.03744	0.0109838	0.03956	JHTR01000012.1:424689-425047:-	XLOC_004762	NA	NA	NA
XLOC_000589	6	12.96	14.38	13.23	27.7	20.44	-1.01253	3.68566	0.0109963	0.0395715	JHTR01000001.1:1004991-1005761:-	XLOC_000589	NA	NA	NA
UV8b_4371	1.19	0	3.8	9.86	3.66	6.23	-2.14962	1.68421	0.0112166	0.0402255	JHTR01000020.1:368970-369626:+	gene4370	NA	NA	hypothetical protein UV8b_4371 [Ustilaginoidea virens]
UV8b_7359	0.72	0.34	0	1.86	0	4.5	-2.63646	1.72789	0.0113962	0.0406906	JHTR01000059.1:46972-48654:-	gene7358	NA	NA	beta-lactamase transpeptidase-like protein [Ustilaginoidea virens]
XLOC_002096	2.32	5.21	5.77	5.63	7.75	11.77	-1.0839	3.40806	0.0119214	0.0421867	JHTR01000005.1:229726-231282:+	XLOC_002096	NA	NA	NA
XLOC_007720	5.5	5.28	2.93	15.69	12.69	7.21	-1.48824	2.19138	0.0120271	0.0425022	JHTR01000026.1:401271-401905:+	XLOC_007720	NA	NA	NA
XLOC_013154	0	0	0	4.36	9.69	4.4	-4.51218	0.978241	0.0123107	0.0433563	JHTR01000154.1:7604-7879:-	XLOC_013154	NA	NA	NA
XLOC_001538	5.15	0	0	10.7	11.9	13.51	-2.72929	1.43081	0.012553	0.0440333	JHTR01000003.1:247463-247687:-	XLOC_001538	NA	NA	NA
UV8b_7356	0.55	1.57	0.58	2.83	4.2	2.86	-1.89217	1.73148	0.0125541	0.0440333	JHTR01000059.1:36312-37693:-	gene7355	NA	NA	putative leucine aminopeptidase [Ustilaginoidea virens]
XLOC_010424	7.55	3.11	5.75	24.64	9.97	7.92	-1.55169	2.68717	0.0127396	0.0445325	JHTR01000045.1:32249-32784:-	XLOC_010424	NA	NA	NA
UV8b_3731	2.71	23.42	31.76	33.75	41.72	51.16	-1.28826	2.92511	0.0129903	0.0452864	JHTR01000016.1:101738-101951:-	gene3730	NA	NA	hypothetical protein UV8b_3731 [Ustilaginoidea virens]
XLOC_010820	2.13	0	0	5.89	2.18	2.23	-2.32641	1.53679	0.0130874	0.0455633	JHTR01000050.1:84213-85027:+	XLOC_010820	NA	NA	NA
XLOC_012073	2.11	4.05	0	13.12	6.49	8.84	-2.2244	1.48389	0.013132	0.045657	JHTR01000072.1:85667-85941:+	XLOC_012073	NA	NA	NA
XLOC_007470	20.89	20.06	10.11	39.41	49.69	17.92	-1.18204	3.14832	0.0131543	0.0457038	JHTR01000024.1:175781-176085:-	XLOC_007470	NA	NA	NA
XLOC_013062	3.09	7.92	12.08	17.12	12.69	16.22	-1.18014	2.92326	0.0134495	0.0465413	JHTR01000124.1:43-655:+	XLOC_013062	NA	NA	NA
XLOC_009393	5.55	8.53	8.28	25.35	8.54	13.97	-1.29667	2.88064	0.0134795	0.0466138	JHTR01000036.1:196524-197044:-	XLOC_009393	NA	NA	NA
XLOC_004033	2.54	3.05	0.68	2.63	6.84	7.98	-1.56246	2.22421	0.0142217	0.0486431	JHTR01000010.1:147989-149049:-	XLOC_004033	NA	NA	NA
XLOC_005150	19.06	36.61	8.7	76.3	46.11	25.7	-1.34908	3.10942	0.0144374	0.0492502	JHTR01000014.1:484151-484441:+	XLOC_005150	NA	NA	NA
XLOC_000791	4.16	3.33	3.7	11.52	6.41	5.82	-1.25935	2.58968	0.0145688	0.0495674	JHTR01000002.1:187702-188637:+	XLOC_000791	NA	NA	NA
